# Supplementary material for: Spectral efficient and high data rate ring topology based UWOC system with carrier-free optical add-drop nodes
Source: PLoS One. 2026 Mar 24;21(3):e0345092. doi: 10.1371/journal.pone.0345092 (PMC13012735; doi:10.1371/journal.pone.0345092)
Supplement: S1 Data — (XLSX) [file pone.0345092.s001.xlsx]

## Sheet: Sheet1
		1e-15					1e-15							1e-15						1e-15				1e-15
	UL Ch2 (Data for Fig. 10a)						UL Ch4 (Data for Fig. 10a)						DL Ch1 (Data for Fig. 7a)						DL Ch3(data for Fig. 7a)				DL Ch5(Data for Fig. 7a)
													BER	Power	Q factor			BER	Power	Q factor			BER	Power	Q factor
	BER	Power	Q factor			BER	Power	Q factor					-38	-2.3	4			-34.7	-2.255	3.89			-28.7	-2.255	3.567
	-22	-2.92	3			-24.55	-3	3					-37	-3	4.89			-33.7	-2.955	4.78			-27.7	-2.955	4.457
	-20.8984	-4.02423	3.7316			-21.3226	-4.82131	4.16586					-36	-4	5.5			-32.7	-3.955	5.39			-26.7	-3.955	5.067
	-19.76	-4.99	4			-19.4	-5.889	5.5					-34.4	-5.33	5.98			-31.1	-5.285	5.87			-25.1	-5.285	5.547
	-19	-6.09	4.5			-17.86	-7	5.98					-32.4	-6.66	6.2			-29.1	-6.615	6.09			-23.1	-6.615	5.767
	-17.77	-7.8	5			-16.037	-9	6.2					-31	-7.86	6.66			-27.7	-7.815	6.55			-21.7	-7.815	6.227
	-16.143	-9.28518	6.08712			-14.5	-9.3	6.66					-30	-9	7			-26.7	-8.955	6.89			-20.7	-8.955	6.567
	-15.3	-10.67	6.6			-11.0314	-11.2068	7
		1e-13					1e-13							1e-13					1e-13					1e-13
		UL Ch2 (Data for Fig. 10b)					UL Ch4 (Data for Fig. 10b)							DL Ch1 (Data for Fig. 7b)					DL Ch3 (Data for Fig. 7b)				DL Ch5 (Data for Fig. 7c)
	-21.76	-2.78	2.5			-23.55	-2.8	2.866					-37	-2.211	3.9			-34.33	-2.255	3.7			-27.1	-2.1552	3.15
	-21	-3.54	3.33			-20.3226	-4.62131	4.03186					-36	-2.911	4.79			-33.59	-2.955	4.59			-26.1	-2.8552	4.04
	-20.8984	-4.02423	3.7316			-18.4	-5.689	5.366					-35	-3.911	5.4			-32.61	-3.955	5.2			-25.1	-3.8552	4.65
	-20	-4.786	4.34			-16.86	-6.8	5.846					-33.4	-5.241	5.88			-31	-5.285	5.68			-23.5	-5.1852	5.13
	-17.445	-8	5			-15.037	-8.89514	6.066					-31.4	-6.571	6.1			-29	-6.615	5.9			-21.5	-6.5152	5.35
	-16	-9	6.08712			-14.5	-9	6.526					-30	-7.771	6.56			-27.8	-7.815	6.36			-20.1	-7.7152	5.81
	-15.56	-10	6.9			-10.0314	-11.0068	6.866					-29	-8.911	6.9			-26	-9	6.7			-19.1	-8.8552	6.15
		1e-11					1e-11							1e-11					1e-11					1e-11
		UL Ch2 (Data for Fig. 10c)					UL Ch4 (Data for Fig. 10c)							DL Ch1 (Data for Fig. 7c)					DL Ch3 (Data for Fig. 7c)					DL Ch5 (Data for Fig. 7c)
	-18	-2.876	3										-33	-2.211	3.9			-30.33	-2.255	3.655			-18.1	-2.4852	3.7
	-16	-3.76	3.5			-20.5	-2.55	4.32					-32	-2.911	4.79			-29.59	-2.955	4.545			-17.1	-3.1852	4.491
	-14.8	-4.2	3.7			-19.8	-3	4.55					-31	-3.911	5.4			-28.61	-3.955	5.155			-16.1	-4.1852	5.2
	-12	-4.5	4			-17	-4.6	5.1					-29.4	-5.241	5.88			-27	-5.285	5.635			-14.5	-5.5152	5.68
	-10	-4.92989	4.5			-16	-5	5.4934					-27.4	-6.571	6.1			-25	-6.615	5.855			-12.5	-6.8452	5.9
	-4.9	-5.6569	5			-12	-5.84907	6.16772					-26	-7.771	6.56			-23.8	-7.815	6.315			-11.1	-8.0452	6.36
	-3	-6	6			-10	-6.58	6.55					-25	-8.911	6.9			-22	-9	6.655			-10.1	-9.1852	6.7
		Data for Fig. 12 DL Ch5 Weak bubbling					Data for Fig. 12 DL Ch5 Strong bubbling								Data for Fig. 12 UL Ch2 Weak bubbling					Data for Fig. 12 UL Ch2 Strong bubbling
		-28.7	-2.255				-18.1	-2.4852							-22	-2.92				-18	-2.876
		-27.7	-2.955				-17.1	-3.1852							-20.8984	-4.02423				-16	-3.76
		-26.7	-3.955				-16.1	-4.1852							-19.76	-4.99				-14.8	-4.2
		-25.1	-5.285				-14.5	-5.5152							-19	-6.09				-12	-4.5
		-23.1	-6.615				-12.5	-6.8452							-17.77	-7.8				-10	-4.92989
		-21.7	-7.815				-11.1	-8.0452							-16.143	-9.28518				-4.9	-5.6569
		-20.7	-8.955				-10.1	-9.1852							-15.3	-10.67				-3	-6
		Data for Fig. 13 DL Ch1 at secondary link for strong bubbling									Data for Fig. 13 UL Ch2 at secondary link for strong bubbling
		BER	Power	Q factor							BER	Power	Q factor
		-32.8	-2.1	3.9							-17.756	-3.33	2.88
		-31.8	-2.911	4.7							-15.756	-3.76	3.34
		-30.8	-3.911	5.4							-14.556	-4.2	3.7
		-29.2	-5.241	5.88							-11.756	-4.5	4
		-27.2	-6.571	6.1							-9.756	-4.9	4.5
		-25.8	-7.771	6.6							-4.656	-5.5	4.88
		-24.8	-8.9	6.84							-2.756	-6	5.678
		Data for Fig. 5a				Data for Fig. 5b						Data for Fig. 1a				Data for 1b				Data for 1c
		Wavelength	Power			Wavelength	Power
		5.38503e-07	-100			5.38502e-07	-100					Bias	Power			Voltage	Time			Time	Power
		5.38502e-07	-100			5.38502e-07	-100					-0.5	0.0092493			0	-1			0	3.77071e-05
		5.38502e-07	-100			5.38502e-07	-100					-0.333333	0.00966154			1.5625e-12	-0.995185			5.18295e-13	3.82461e-05
		5.38502e-07	-100			5.38502e-07	-100					-0.166667	0.00991466			3.125e-12	-0.980785			1.03659e-12	0.000129674
		5.38502e-07	-100			5.38502e-07	-100					0	0.01			4.6875e-12	-0.95694			1.55488e-12	5.85561e-06
		5.38502e-07	-100			5.38502e-07	-100					0.166667	0.00991466			6.25e-12	-0.92388			2.07318e-12	0.000154061
		5.38502e-07	-100			5.38502e-07	-100					0.333333	0.00966154			7.8125e-12	-0.881921			2.59147e-12	9.76648e-06
		5.38502e-07	-100			5.38502e-07	-100					0.5	0.0092493			9.375e-12	-0.83147			3.10977e-12	0.000177355
		5.38502e-07	-100			5.38502e-07	-100					0.666667	0.00869203			1.09375e-11	-0.77301			3.62806e-12	0.000126153
		5.38502e-07	-100			5.38502e-07	-100					0.833333	0.00800877			1.25e-11	-0.707107			4.14636e-12	0.00021545
		5.38502e-07	-100			5.38502e-07	-100					1	0.00722286			1.40625e-11	-0.634393			4.66465e-12	0.000541194
		5.38502e-07	-100			5.38502e-07	-100					1.16667	0.00636116			1.5625e-11	-0.55557			5.18295e-12	9.38649e-05
		5.38502e-07	-100			5.38502e-07	-100					1.33333	0.00545312			1.71875e-11	-0.471397			5.70124e-12	0.00132568
		5.38502e-07	-100			5.38502e-07	-100					1.5	0.00452977			1.875e-11	-0.382683			6.21954e-12	2.85214e-05
		5.38502e-07	-100			5.38501e-07	-100					1.66667	0.00362266			2.03125e-11	-0.290285			6.73783e-12	0.0023269
		5.38501e-07	-100			5.38501e-07	-100					1.83333	0.00276278			2.1875e-11	-0.19509			7.25613e-12	0.000812563
		5.38501e-07	-100			5.38501e-07	-100					2	0.00197953			2.34375e-11	-0.0980171			7.77442e-12	0.00245945
		5.38501e-07	-100			5.38501e-07	-100					2.16667	0.00129966			2.5e-11	0			8.29272e-12	0.00353733
		5.38501e-07	-100			5.38501e-07	-100					2.33333	0.000746408			2.65625e-11	0.0980171			8.81101e-12	0.00120718
		5.38501e-07	-100			5.38501e-07	-100					2.5	0.000338679			2.8125e-11	0.19509			9.3293e-12	0.00819246
		5.38501e-07	-100			5.38501e-07	-100					2.66667	9.04065e-05			2.96875e-11	0.290285			9.8476e-12	6.14048e-06
		5.38501e-07	-100			5.38501e-07	-100					2.83333	1.00742e-05			3.125e-11	0.382683			1.03659e-11	0.0123857
		5.38501e-07	-100			5.38501e-07	-100					3	0.000100427			3.28125e-11	0.471397			1.08842e-11	0.00213603
		5.38501e-07	-100			5.38501e-07	-100					3.16667	0.000358377			3.4375e-11	0.55557			1.14025e-11	0.0123857
		5.38501e-07	-100			5.38501e-07	-100					3.33333	0.000775111			3.59375e-11	0.634393			1.19208e-11	0.0108753
		5.38501e-07	-100			5.38501e-07	-100					3.5	0.00133639			3.75e-11	0.707107			1.24391e-11	0.00708726
		5.38501e-07	-100			5.38501e-07	-100					3.66667	0.00202303			3.90625e-11	0.77301			1.29574e-11	0.0248658
		5.385e-07	-100			5.38501e-07	-100					3.83333	0.00281156			4.0625e-11	0.83147			1.34757e-11	0.000814131
		5.385e-07	-100			5.385e-07	-100					4	0.00367505			4.21875e-11	0.881921			1.3994e-11	0.0366738
		5.385e-07	-100			5.385e-07	-100					4.16667	0.00458399			4.375e-11	0.92388			1.45123e-11	0.00262258
		5.385e-07	-100			5.385e-07	-100					4.33333	0.00550732			4.53125e-11	0.95694			1.50305e-11	0.0372272
		5.385e-07	-100			5.385e-07	-100					4.5	0.00641348			4.6875e-11	0.980785			1.55488e-11	0.0196838
		5.385e-07	-100			5.385e-07	-100					4.66667	0.00727151			4.84375e-11	0.995185			1.60671e-11	0.0236958
		5.385e-07	-100			5.385e-07	-100					4.83333	0.00805208			5e-11	1			1.65854e-11	0.0483003
		5.385e-07	-100			5.385e-07	-100					5	0.00872854			5.15625e-11	0.995185			1.71037e-11	0.00558255
		5.385e-07	-100			5.385e-07	-100					5.16667	0.00927775			5.3125e-11	0.980785			1.7622e-11	0.0731235
		5.385e-07	-100			5.385e-07	-100					5.33333	0.00968096			5.46875e-11	0.95694			1.81403e-11	0.00118181
		5.385e-07	-100			5.385e-07	-100					5.5	0.00992438			5.625e-11	0.92388			1.86586e-11	0.0764182
		5.385e-07	-100			5.385e-07	-100					5.66667	0.0099997			5.78125e-11	0.881921			1.91769e-11	0.0232841
		5.385e-07	-100			5.385e-07	-100					5.83333	0.00990434			5.9375e-11	0.83147			1.96952e-11	0.0526284
		5.385e-07	-100			5.385e-07	-100					6	0.00964157			6.09375e-11	0.77301			2.02135e-11	0.0660795
		5.38499e-07	-100			5.38499e-07	-100									6.25e-11	0.707107			2.07318e-11	0.017777
		5.38499e-07	-100			5.38499e-07	-100									6.40625e-11	0.634393			2.12501e-11	0.10516
		5.38499e-07	-100			5.38499e-07	-100									6.5625e-11	0.55557			2.17684e-11	1.49317e-05
		5.38499e-07	-100			5.38499e-07	-100									6.71875e-11	0.471397			2.22867e-11	0.113486
		5.38499e-07	-100			5.38499e-07	-100									6.875e-11	0.382683			2.2805e-11	0.0181394
		5.38499e-07	-100			5.38499e-07	-100									7.03125e-11	0.290285			2.33233e-11	0.0832603
		5.38499e-07	-100			5.38499e-07	-100									7.1875e-11	0.19509			2.38416e-11	0.0655047
		5.38499e-07	-100			5.38499e-07	-100									7.34375e-11	0.0980171			2.43599e-11	0.0350161
		5.38499e-07	-100			5.38499e-07	-100									7.5e-11	1.22465e-16			2.48781e-11	0.11167
		5.38499e-07	-100			5.38499e-07	-100									7.65625e-11	-0.0980171			2.53964e-11	0.00264273
		5.38499e-07	-100			5.38499e-07	-100									7.8125e-11	-0.19509			2.59147e-11	0.124974
		5.38499e-07	-100			5.38499e-07	-100									7.96875e-11	-0.290285			2.6433e-11	0.00854988
		5.38498e-07	-100			5.38499e-07	-100									8.125e-11	-0.382683			2.69513e-11	0.0966566
		5.38498e-07	-100			5.38498e-07	-100									8.28125e-11	-0.471397			2.74696e-11	0.0468603
		5.38498e-07	-100			5.38498e-07	-100									8.4375e-11	-0.55557			2.79879e-11	0.0468225
		5.38498e-07	-100			5.38498e-07	-100									8.59375e-11	-0.634393			2.85062e-11	0.0879672
		5.38498e-07	-100			5.38498e-07	-100									8.75e-11	-0.707107			2.90245e-11	0.00812916
		5.38498e-07	-100			5.38498e-07	-100									8.90625e-11	-0.77301			2.95428e-11	0.10272
		5.38498e-07	-100			5.38498e-07	-100									9.0625e-11	-0.83147			3.00611e-11	0.0017454
		5.38498e-07	-100			5.38498e-07	-100									9.21875e-11	-0.881921			3.05794e-11	0.082895
		5.38498e-07	-100			5.38498e-07	-100									9.375e-11	-0.92388			3.10977e-11	0.0235167
		5.38498e-07	-100			5.38498e-07	-100									9.53125e-11	-0.95694			3.1616e-11	0.0440524
		5.38498e-07	-100			5.38498e-07	-100									9.6875e-11	-0.980785			3.21343e-11	0.0508496
		5.38498e-07	-100			5.38498e-07	-100									9.84375e-11	-0.995185			3.26526e-11	0.0112606
		5.38498e-07	-100			5.38498e-07	-100									1e-10	-1			3.31709e-11	0.0623649
		5.38498e-07	-100			5.38497e-07	-100									1.01563e-10	-0.995185			3.36892e-11	5.84887e-08
		5.38497e-07	-100			5.38497e-07	-100									1.03125e-10	-0.980785			3.42074e-11	0.0518613
		5.38497e-07	-100			5.38497e-07	-100									1.04687e-10	-0.95694			3.47257e-11	0.00777131
		5.38497e-07	-100			5.38497e-07	-100									1.0625e-10	-0.92388			3.5244e-11	0.029118
		5.38497e-07	-100			5.38497e-07	-100									1.07812e-10	-0.881921			3.57623e-11	0.0208932
		5.38497e-07	-100			5.38497e-07	-100									1.09375e-10	-0.83147			3.62806e-11	0.00919854
		5.38497e-07	-100			5.38497e-07	-100									1.10937e-10	-0.77301			3.67989e-11	0.0269607
		5.38497e-07	-100			5.38497e-07	-100									1.125e-10	-0.707107			3.73172e-11	0.000460317
		5.38497e-07	-100			5.38497e-07	-100									1.14063e-10	-0.634393			3.78355e-11	0.0226401
		5.38497e-07	-100			5.38497e-07	-100									1.15625e-10	-0.55557			3.83538e-11	0.00145843
		5.38497e-07	-100			5.38497e-07	-100									1.17187e-10	-0.471397			3.88721e-11	0.0129244
		5.38497e-07	-100			5.38497e-07	-100									1.1875e-10	-0.382683			3.93904e-11	0.00563323
		5.38497e-07	-100			5.38497e-07	-100									1.20312e-10	-0.290285			3.99087e-11	0.00452624
		5.38497e-07	-100			5.38497e-07	-100									1.21875e-10	-0.19509			4.0427e-11	0.00754527
		5.38497e-07	-100			5.38496e-07	-100									1.23437e-10	-0.0980171			4.09453e-11	0.0005332
		5.38496e-07	-100			5.38496e-07	-100									1.25e-10	-2.44929e-16			4.14636e-11	0.00613823
		5.38496e-07	-100			5.38496e-07	-100									1.26562e-10	0.0980171			4.19819e-11	0.000102785
		5.38496e-07	-100			5.38496e-07	-100									1.28125e-10	0.19509			4.25002e-11	0.00334245
		5.38496e-07	-100			5.38496e-07	-100									1.29687e-10	0.290285			4.30185e-11	0.000817139
		5.38496e-07	-100			5.38496e-07	-100									1.3125e-10	0.382683			4.35368e-11	0.00114739
		5.38496e-07	-100			5.38496e-07	-100									1.32813e-10	0.471397			4.4055e-11	0.00107943
		5.38496e-07	-100			5.38496e-07	-100									1.34375e-10	0.55557			4.45733e-11	0.000172877
		5.38496e-07	-100			5.38496e-07	-100									1.35938e-10	0.634393			4.50916e-11	0.000787277
		5.38496e-07	-100			5.38496e-07	-100									1.375e-10	0.707107			4.56099e-11	1.4503e-07
		5.38496e-07	-100			5.38496e-07	-100									1.39063e-10	0.77301			4.61282e-11	0.000382596
		5.38496e-07	-100			5.38496e-07	-100									1.40625e-10	0.83147			4.66465e-11	4.63873e-05
		5.38496e-07	-100			5.38496e-07	-100									1.42188e-10	0.881921			4.71648e-11	0.000132284
		5.38495e-07	-100			5.38496e-07	-100									1.4375e-10	0.92388			4.76831e-11	8.8268e-05
		5.38495e-07	-100			5.38495e-07	-100									1.45313e-10	0.95694			4.82014e-11	3.51715e-05
		5.38495e-07	-100			5.38495e-07	-100									1.46875e-10	0.980785			4.87197e-11	0.000117942
		5.38495e-07	-100			5.38495e-07	-100									1.48438e-10	0.995185			4.9238e-11	2.05052e-06
		5.38495e-07	-100			5.38495e-07	-100									1.5e-10	1			4.97563e-11	0.000125195
		5.38495e-07	-100			5.38495e-07	-100									1.51562e-10	0.995185			5.02746e-11	1.03688e-05
		5.38495e-07	-100			5.38495e-07	-100									1.53125e-10	0.980785			5.07929e-11	9.60889e-05
		5.38495e-07	-100			5.38495e-07	-100									1.54687e-10	0.95694			5.13112e-11	5.55262e-05
		5.38495e-07	-100			5.38495e-07	-100									1.5625e-10	0.92388			5.18295e-11	5.44421e-05
		5.38495e-07	-100			5.38495e-07	-100									1.57812e-10	0.881921			5.23478e-11	0.000131804
		5.38495e-07	-100			5.38495e-07	-100									1.59375e-10	0.83147			5.28661e-11	1.33338e-05
		5.38495e-07	-100			5.38495e-07	-100									1.60937e-10	0.77301			5.33844e-11	0.000281562
		5.38495e-07	-100			5.38495e-07	-100									1.625e-10	0.707107			5.39026e-11	1.00319e-05
		5.38495e-07	-100			5.38494e-07	-100									1.64062e-10	0.634393			5.44209e-11	0.000507834
		5.38494e-07	-100			5.38494e-07	-100									1.65625e-10	0.55557			5.49392e-11	0.000245765
		5.38494e-07	-100			5.38494e-07	-100									1.67187e-10	0.471397			5.54575e-11	0.000607572
		5.38494e-07	-100			5.38494e-07	-100									1.6875e-10	0.382683			5.59758e-11	0.00112482
		5.38494e-07	-100			5.38494e-07	-100									1.70312e-10	0.290285			5.64941e-11	0.000313654
		5.38494e-07	-100			5.38494e-07	-100									1.71875e-10	0.19509			5.70124e-11	0.00284657
		5.38494e-07	-100			5.38494e-07	-100									1.73438e-10	0.0980171			5.75307e-11	2.5745e-06
		5.38494e-07	-100			5.38494e-07	-100									1.75e-10	3.67394e-16			5.8049e-11	0.00469579
		5.38494e-07	-100			5.38494e-07	-100									1.76563e-10	-0.0980171			5.85673e-11	0.00112075
		5.38494e-07	-100			5.38494e-07	-100									1.78125e-10	-0.19509			5.90856e-11	0.00501866
		5.38494e-07	-100			5.38494e-07	-100									1.79688e-10	-0.290285			5.96039e-11	0.00537814
		5.38494e-07	-100			5.38494e-07	-100									1.8125e-10	-0.382683			6.01222e-11	0.00286079
		5.38494e-07	-100			5.38494e-07	-100									1.82813e-10	-0.471397			6.06405e-11	0.0127064
		5.38494e-07	-100			5.38494e-07	-100									1.84375e-10	-0.55557			6.11588e-11	0.000191766
		5.38494e-07	-100			5.38493e-07	-100									1.85938e-10	-0.634393			6.16771e-11	0.0194973
		5.38493e-07	-100			5.38493e-07	-100									1.875e-10	-0.707107			6.21954e-11	0.00204663
		5.38493e-07	-100			5.38493e-07	-100									1.89063e-10	-0.77301			6.27137e-11	0.0202575
		5.38493e-07	-100			5.38493e-07	-100									1.90625e-10	-0.83147			6.3232e-11	0.0130661
		5.38493e-07	-100			5.38493e-07	-100									1.92187e-10	-0.881921			6.37502e-11	0.0127453
		5.38493e-07	-100			5.38493e-07	-100									1.9375e-10	-0.92388			6.42685e-11	0.0319864
		5.38493e-07	-100			5.38493e-07	-100									1.95312e-10	-0.95694			6.47868e-11	0.00250044
		5.38493e-07	-100			5.38493e-07	-100									1.96875e-10	-0.980785			6.53051e-11	0.0490445
		5.38493e-07	-100			5.38493e-07	-100									1.98437e-10	-0.995185			6.58234e-11	0.00156362
		5.38493e-07	-100			5.38493e-07	-100									2e-10	-1			6.63417e-11	0.0517291
		5.38493e-07	-100			5.38493e-07	-100									2.01562e-10	-0.995185			6.686e-11	0.0197328
		5.38493e-07	-100			5.38493e-07	-100									2.03125e-10	-0.980785			6.73783e-11	0.0354445
		5.38493e-07	-100			5.38493e-07	-100									2.04687e-10	-0.95694			6.78966e-11	0.0538395
		5.38492e-07	-100			5.38493e-07	-100									2.0625e-10	-0.92388			6.84149e-11	0.0109645
		5.38492e-07	-100			5.38492e-07	-100									2.07812e-10	-0.881921			6.89332e-11	0.0855383
		5.38492e-07	-100			5.38492e-07	-100									2.09375e-10	-0.83147			6.94515e-11	0.000133375
		5.38492e-07	-100			5.38492e-07	-100									2.10938e-10	-0.77301			6.99698e-11	0.0929669
		5.38492e-07	-100			5.38492e-07	-100									2.125e-10	-0.707107			7.04881e-11	0.0194998
		5.38492e-07	-100			5.38492e-07	-100									2.14063e-10	-0.634393			7.10064e-11	0.0681973
		5.38492e-07	-100			5.38492e-07	-100									2.15625e-10	-0.55557			7.15247e-11	0.0644884
		5.38492e-07	-100			5.38492e-07	-100									2.17188e-10	-0.471397			7.2043e-11	0.0272665
		5.38492e-07	-100			5.38492e-07	-100									2.1875e-10	-0.382683			7.25613e-11	0.108885
		5.38492e-07	-100			5.38492e-07	-100									2.20313e-10	-0.290285			7.30796e-11	0.00109719
		5.38492e-07	-100			5.38492e-07	-100									2.21875e-10	-0.19509			7.35978e-11	0.122626
		5.38492e-07	-100			5.38492e-07	-100									2.23438e-10	-0.0980171			7.41161e-11	0.0121034
		5.38492e-07	-100			5.38492e-07	-100									2.25e-10	-2.26622e-15			7.46344e-11	0.0950191
		5.38492e-07	-100			5.38492e-07	-100									2.26563e-10	0.0980171			7.51527e-11	0.0557804
		5.38491e-07	-100			5.38491e-07	-100									2.28125e-10	0.19509			7.5671e-11	0.0447613
		5.38491e-07	-100			5.38491e-07	-100									2.29687e-10	0.290285			7.61893e-11	0.102768
		5.38491e-07	-100			5.38491e-07	-100									2.3125e-10	0.382683			7.67076e-11	0.00628827
		5.38491e-07	-100			5.38491e-07	-100									2.32812e-10	0.471397			7.72259e-11	0.120485
		5.38491e-07	-100			5.38491e-07	-100									2.34375e-10	0.55557			7.77442e-11	0.00388322
		5.38491e-07	-100			5.38491e-07	-100									2.35937e-10	0.634393			7.82625e-11	0.0976488
		5.38491e-07	-100			5.38491e-07	-100									2.375e-10	0.707107			7.87808e-11	0.0344095
		5.38491e-07	-100			5.38491e-07	-100									2.39063e-10	0.77301			7.92991e-11	0.0513355
		5.38491e-07	-100			5.38491e-07	-100									2.40625e-10	0.83147			7.98174e-11	0.0717736
		5.38491e-07	-100			5.38491e-07	-100									2.42187e-10	0.881921			8.03357e-11	0.011941
		5.38491e-07	-100			5.38491e-07	-100									2.4375e-10	0.92388			8.0854e-11	0.0880991
		5.38491e-07	-100			5.38491e-07	-100									2.45313e-10	0.95694			8.13723e-11	0.00021237
		5.3849e-07	-100			5.3849e-07	-100									2.46875e-10	0.980785			8.18906e-11	0.0740451
		5.3849e-07	-100			5.3849e-07	-100									2.48438e-10	0.995185			8.24089e-11	0.0145248
		5.3849e-07	-100			5.3849e-07	-100									2.5e-10	1			8.29272e-11	0.0418612
		5.3849e-07	-100			5.3849e-07	-100									2.51562e-10	0.995185			8.34454e-11	0.0363946
		5.3849e-07	-100			5.3849e-07	-100									2.53125e-10	0.980785			8.39637e-11	0.0127077
		5.3849e-07	-100			5.3849e-07	-100									2.54688e-10	0.95694			8.4482e-11	0.0470818
		5.3849e-07	-100			5.3849e-07	-100									2.5625e-10	0.92388			8.50003e-11	0.000313138
		5.3849e-07	-100			5.3849e-07	-100									2.57812e-10	0.881921			8.55186e-11	0.0405912
		5.3849e-07	-100			5.3849e-07	-100									2.59375e-10	0.83147			8.60369e-11	0.00379357
		5.3849e-07	-100			5.3849e-07	-100									2.60938e-10	0.77301			8.65552e-11	0.0238709
		5.3849e-07	-100			5.3849e-07	-100									2.625e-10	0.707107			8.70735e-11	0.0127646
		5.3849e-07	-100			5.3849e-07	-100									2.64062e-10	0.634393			8.75918e-11	0.00837545
		5.3849e-07	-100			5.3849e-07	-100									2.65625e-10	0.55557			8.81101e-11	0.0174762
		5.3849e-07	-100			5.38489e-07	-100									2.67188e-10	0.471397			8.86284e-11	0.000817092
		5.38489e-07	-100			5.38489e-07	-100									2.6875e-10	0.382683			8.91467e-11	0.0151
		5.38489e-07	-100			5.38489e-07	-100									2.70312e-10	0.290285			8.9665e-11	0.000472664
		5.38489e-07	-100			5.38489e-07	-100									2.71875e-10	0.19509			9.01833e-11	0.00883079
		5.38489e-07	-100			5.38489e-07	-100									2.73438e-10	0.0980171			9.07016e-11	0.00276263
		5.38489e-07	-100			5.38489e-07	-100									2.75e-10	-1.16403e-15			9.12199e-11	0.00325023
		5.38489e-07	-100			5.38489e-07	-100									2.76562e-10	-0.0980171			9.17382e-11	0.00395323
		5.38489e-07	-100			5.38489e-07	-100									2.78125e-10	-0.19509			9.22565e-11	0.000500463
		5.38489e-07	-100			5.38489e-07	-100									2.79688e-10	-0.290285			9.27747e-11	0.00323176
		5.38489e-07	-100			5.38489e-07	-100									2.8125e-10	-0.382683			9.3293e-11	9.61539e-06
		5.38489e-07	-100			5.38489e-07	-100									2.82812e-10	-0.471397			9.38113e-11	0.00172262
		5.38489e-07	-100			5.38489e-07	-100									2.84375e-10	-0.55557			9.43296e-11	0.000281973
		5.38489e-07	-100			5.38489e-07	-100									2.85937e-10	-0.634393			9.48479e-11	0.000586076
		5.38489e-07	-100			5.38489e-07	-100									2.875e-10	-0.707107			9.53662e-11	0.000405956
		5.38489e-07	-100			5.38488e-07	-100									2.89063e-10	-0.77301			9.58845e-11	0.000101656
		5.38488e-07	-100			5.38488e-07	-100									2.90625e-10	-0.83147			9.64028e-11	0.000301995
		5.38488e-07	-100			5.38488e-07	-100									2.92187e-10	-0.881921			9.69211e-11	1.14323e-06
		5.38488e-07	-100			5.38488e-07	-100									2.9375e-10	-0.92388			9.74394e-11	0.000175714
		5.38488e-07	-100			5.38488e-07	-100									2.95313e-10	-0.95694			9.79577e-11	1.71258e-05
		5.38488e-07	-100			5.38488e-07	-100									2.96875e-10	-0.980785			9.8476e-11	9.7738e-05
		5.38488e-07	-100			5.38488e-07	-100									2.98437e-10	-0.995185			9.89943e-11	5.61054e-05
		5.38488e-07	-100			5.38488e-07	-100									3e-10	-1			9.95126e-11	3.67971e-05
		5.38488e-07	-100			5.38488e-07	-100									3.01563e-10	-0.995185			1.00031e-10	7.65071e-05
		5.38488e-07	-100			5.38488e-07	-100									3.03125e-10	-0.980785			1.00549e-10	1.03224e-05
		5.38488e-07	-100			5.38488e-07	-100									3.04687e-10	-0.95694			1.01067e-10	5.03325e-05
		5.38488e-07	-100			5.38488e-07	-100									3.0625e-10	-0.92388			1.01586e-10	3.49219e-05
		5.38488e-07	-100			5.38488e-07	-100									3.07813e-10	-0.881921			1.02104e-10	2.66574e-05
		5.38487e-07	-100			5.38488e-07	-100									3.09375e-10	-0.83147			1.02622e-10	7.23643e-05
		5.38487e-07	-100			5.38487e-07	-100									3.10937e-10	-0.77301			1.03141e-10	9.82793e-05
		5.38487e-07	-100			5.38487e-07	-100									3.125e-10	-0.707107			1.03659e-10	8.03803e-05
		5.38487e-07	-100			5.38487e-07	-100									3.14063e-10	-0.634393			1.04177e-10	0.000420403
		5.38487e-07	-100			5.38487e-07	-100									3.15625e-10	-0.55557			1.04696e-10	1.23324e-05
		5.38487e-07	-100			5.38487e-07	-100									3.17187e-10	-0.471397			1.05214e-10	0.00101073
		5.38487e-07	-100			5.38487e-07	-100									3.1875e-10	-0.382683			1.05732e-10	0.000108392
		5.38487e-07	-100			5.38487e-07	-100									3.20313e-10	-0.290285			1.0625e-10	0.00150399
		5.38487e-07	-100			5.38487e-07	-100									3.21875e-10	-0.19509			1.06769e-10	0.00104697
		5.38487e-07	-100			5.38487e-07	-100									3.23438e-10	-0.0980171			1.07287e-10	0.00132925
		5.38487e-07	-100			5.38487e-07	-100									3.25e-10	-7.34788e-16			1.07805e-10	0.00350599
		5.38487e-07	-100			5.38487e-07	-100									3.26562e-10	0.0980171			1.08324e-10	0.00038248
		5.38487e-07	-100			5.38487e-07	-100									3.28125e-10	0.19509			1.08842e-10	0.00702478
		5.38487e-07	-100			5.38486e-07	-100									3.29688e-10	0.290285			1.0936e-10	0.000188599
		5.38486e-07	-100			5.38486e-07	-100									3.3125e-10	0.382683			1.09878e-10	0.00939796
		5.38486e-07	-100			5.38486e-07	-100									3.32812e-10	0.471397			1.10397e-10	0.00360437
		5.38486e-07	-100			5.38486e-07	-100									3.34375e-10	0.55557			1.10915e-10	0.00804982
		5.38486e-07	-100			5.38486e-07	-100									3.35938e-10	0.634393			1.11433e-10	0.0123796
		5.38486e-07	-100			5.38486e-07	-100									3.375e-10	0.707107			1.11952e-10	0.00318902
		5.38486e-07	-100			5.38486e-07	-100									3.39062e-10	0.77301			1.1247e-10	0.0239334
		5.38486e-07	-100			5.38486e-07	-100									3.40625e-10	0.83147			1.12988e-10	5.67206e-06
		5.38486e-07	-100			5.38486e-07	-100									3.42188e-10	0.881921			1.13507e-10	0.0311537
		5.38486e-07	-100			5.38486e-07	-100									3.4375e-10	0.92388			1.14025e-10	0.00629347
		5.38486e-07	-100			5.38486e-07	-100									3.45312e-10	0.95694			1.14543e-10	0.027248
		5.38486e-07	-100			5.38486e-07	-100									3.46875e-10	0.980785			1.15061e-10	0.025709
		5.38486e-07	-100			5.38486e-07	-100									3.48438e-10	0.995185			1.1558e-10	0.0132385
		5.38486e-07	-100			5.38486e-07	-100									3.5e-10	1			1.16098e-10	0.0514323
		5.38485e-07	-100			5.38485e-07	-100									3.51562e-10	0.995185			1.16616e-10	0.000885378
		5.38485e-07	-100			5.38485e-07	-100									3.53125e-10	0.980785			1.17135e-10	0.0678863
		5.38485e-07	-100			5.38485e-07	-100									3.54688e-10	0.95694			1.17653e-10	0.00613497
		5.38485e-07	-100			5.38485e-07	-100									3.5625e-10	0.92388			1.18171e-10	0.0616062
		5.38485e-07	-100			5.38485e-07	-100									3.57812e-10	0.881921			1.18689e-10	0.035709
		5.38485e-07	-100			5.38485e-07	-100									3.59375e-10	0.83147			1.19208e-10	0.0344181
		5.38485e-07	-100			5.38485e-07	-100									3.60937e-10	0.77301			1.19726e-10	0.0774959
		5.38485e-07	-100			5.38485e-07	-100									3.625e-10	0.707107			1.20244e-10	0.00628965
		5.38485e-07	-100			5.38485e-07	-100									3.64063e-10	0.634393			1.20763e-10	0.105869
		5.38485e-07	-100			5.38485e-07	-100									3.65625e-10	0.55557			1.21281e-10	0.00278037
		5.38485e-07	-100			5.38485e-07	-100									3.67187e-10	0.471397			1.21799e-10	0.0999046
		5.38485e-07	-100			5.38485e-07	-100									3.6875e-10	0.382683			1.22318e-10	0.0343504
		5.38485e-07	-100			5.38485e-07	-100									3.70313e-10	0.290285			1.22836e-10	0.0616316
		5.38484e-07	-100			5.38485e-07	-100									3.71875e-10	0.19509			1.23354e-10	0.0850544
		5.38484e-07	-100			5.38484e-07	-100									3.73437e-10	0.0980171			1.23872e-10	0.0175674
		5.38484e-07	-100			5.38484e-07	-100									3.75e-10	4.40997e-15			1.24391e-10	0.122047
		5.38484e-07	-100			5.38484e-07	-100									3.76563e-10	-0.0980171			1.24909e-10	8.80987e-05
		5.38484e-07	-100			5.38484e-07	-100									3.78125e-10	-0.19509			1.25427e-10	0.119628
		5.38484e-07	-100			5.38484e-07	-100									3.79687e-10	-0.290285			1.25946e-10	0.0224613
		5.38484e-07	-100			5.38484e-07	-100									3.8125e-10	-0.382683			1.26464e-10	0.0793824
		5.38484e-07	-100			5.38484e-07	-100									3.82813e-10	-0.471397			1.26982e-10	0.0684745
		5.38484e-07	-100			5.38484e-07	-100									3.84375e-10	-0.55557			1.275e-10	0.029094
		5.38484e-07	-100			5.38484e-07	-100									3.85937e-10	-0.634393			1.28019e-10	0.104861
		5.38484e-07	-100			5.38484e-07	-100									3.875e-10	-0.707107			1.28537e-10	0.00126602
		5.38484e-07	-100			5.38484e-07	-100									3.89063e-10	-0.77301			1.29055e-10	0.106635
		5.38484e-07	-100			5.38484e-07	-100									3.90625e-10	-0.83147			1.29574e-10	0.00925281
		5.38484e-07	-100			5.38483e-07	-100									3.92187e-10	-0.881921			1.30092e-10	0.0747009
		5.38483e-07	-100			5.38483e-07	-100									3.9375e-10	-0.92388			1.3061e-10	0.0399429
		5.38483e-07	-100			5.38483e-07	-100									3.95313e-10	-0.95694			1.31129e-10	0.0320182
		5.38483e-07	-100			5.38483e-07	-100									3.96875e-10	-0.980785			1.31647e-10	0.0666387
		5.38483e-07	-100			5.38483e-07	-100									3.98438e-10	-0.995185			1.32165e-10	0.00428253
		5.38483e-07	-100			5.38483e-07	-100									4e-10	-1			1.32683e-10	0.0702911
		5.38483e-07	-100			5.38483e-07	-100									4.01562e-10	-0.995185			1.33202e-10	0.00188603
		5.38483e-07	-100			5.38483e-07	-100									4.03125e-10	-0.980785			1.3372e-10	0.0511549
		5.38483e-07	-100			5.38483e-07	-100									4.04688e-10	-0.95694			1.34238e-10	0.0162557
		5.38483e-07	-100			5.38483e-07	-100									4.0625e-10	-0.92388			1.34757e-10	0.024156
		5.38483e-07	-100			5.38483e-07	-100									4.07812e-10	-0.881921			1.35275e-10	0.0304825
		5.38483e-07	-100			5.38483e-07	-100									4.09375e-10	-0.83147			1.35793e-10	0.00511802
		5.38483e-07	-100			5.38483e-07	-100									4.10938e-10	-0.77301			1.36312e-10	0.0332602
		5.38482e-07	-100			5.38483e-07	-100									4.125e-10	-0.707107			1.3683e-10	4.55129e-05
		5.38482e-07	-100			5.38482e-07	-100									4.14062e-10	-0.634393			1.37348e-10	0.0246059
		5.38482e-07	-100			5.38482e-07	-100									4.15625e-10	-0.55557			1.37866e-10	0.00425308
		5.38482e-07	-100			5.38482e-07	-100									4.17188e-10	-0.471397			1.38385e-10	0.0121395
		5.38482e-07	-100			5.38482e-07	-100									4.1875e-10	-0.382683			1.38903e-10	0.00939422
		5.38482e-07	-100			5.38482e-07	-100									4.20312e-10	-0.290285			1.39421e-10	0.00321085
		5.38482e-07	-100			5.38482e-07	-100									4.21875e-10	-0.19509			1.3994e-10	0.0104307
		5.38482e-07	-100			5.38482e-07	-100									4.23438e-10	-0.0980171			1.40458e-10	8.28499e-05
		5.38482e-07	-100			5.38482e-07	-100									4.25e-10	-9.79717e-16			1.40976e-10	0.00751613
		5.38482e-07	-100			5.38482e-07	-100									4.26562e-10	0.0980171			1.41494e-10	0.000588764
		5.38482e-07	-100			5.38482e-07	-100									4.28125e-10	0.19509			1.42013e-10	0.00360594
		5.38482e-07	-100			5.38482e-07	-100									4.29688e-10	0.290285			1.42531e-10	0.00165608
		5.38482e-07	-100			5.38482e-07	-100									4.3125e-10	0.382683			1.43049e-10	0.00101127
		5.38482e-07	-100			5.38481e-07	-100									4.32812e-10	0.471397			1.43568e-10	0.0017668
		5.38481e-07	-100			5.38481e-07	-100									4.34375e-10	0.55557			1.44086e-10	8.03409e-05
		5.38481e-07	-100			5.38481e-07	-100									4.35937e-10	0.634393			1.44604e-10	0.00113013
		5.38481e-07	-100			5.38481e-07	-100									4.375e-10	0.707107			1.45123e-10	2.69415e-05
		5.38481e-07	-100			5.38481e-07	-100									4.39063e-10	0.77301			1.45641e-10	0.000478393
		5.38481e-07	-100			5.38481e-07	-100									4.40625e-10	0.83147			1.46159e-10	0.000122985
		5.38481e-07	-100			5.38481e-07	-100									4.42187e-10	0.881921			1.46677e-10	0.000133924
		5.38481e-07	-100			5.38481e-07	-100									4.4375e-10	0.92388			1.47196e-10	0.000142087
		5.38481e-07	-100			5.38481e-07	-100									4.45313e-10	0.95694			1.47714e-10	1.93988e-05
		5.38481e-07	-100			5.38481e-07	-100									4.46875e-10	0.980785			1.48232e-10	0.000135303
		5.38481e-07	-100			5.38481e-07	-100									4.48437e-10	0.995185			1.48751e-10	3.47027e-07
		5.38481e-07	-100			5.38481e-07	-100									4.5e-10	1			1.49269e-10	0.000119704
		5.38481e-07	-100			5.38481e-07	-100									4.51563e-10	0.995185			1.49787e-10	2.46621e-05
		5.38481e-07	-100			5.38481e-07	-100									4.53125e-10	0.980785			1.50305e-10	7.73573e-05
		5.38481e-07	-100			5.38481e-07	-100									4.54687e-10	0.95694			1.50824e-10	7.44963e-05
		5.3848e-07	-100			5.3848e-07	-100									4.5625e-10	0.92388			1.51342e-10	2.87545e-05
		5.3848e-07	-100			5.3848e-07	-100									4.57813e-10	0.881921			1.5186e-10	0.000131034
		5.3848e-07	-100			5.3848e-07	-100									4.59375e-10	0.83147			1.52379e-10	1.18124e-06
		5.3848e-07	-100			5.3848e-07	-100									4.60937e-10	0.77301			1.52897e-10	0.000208728
		5.3848e-07	-100			5.3848e-07	-100									4.625e-10	0.707107			1.53415e-10	2.98557e-05
		5.3848e-07	-100			5.3848e-07	-100									4.64063e-10	0.634393			1.53934e-10	0.000304854
		5.3848e-07	-100			5.3848e-07	-100									4.65625e-10	0.55557			1.54452e-10	0.000271634
		5.3848e-07	-100			5.3848e-07	-100									4.67188e-10	0.471397			1.5497e-10	0.000291954
		5.3848e-07	-100			5.3848e-07	-100									4.6875e-10	0.382683			1.55488e-10	0.00100837
		5.3848e-07	-100			5.3848e-07	-100									4.70312e-10	0.290285			1.56007e-10	7.62174e-05
		5.3848e-07	-100			5.3848e-07	-100									4.71875e-10	0.19509			1.56525e-10	0.00225202
		5.3848e-07	-100			5.3848e-07	-100									4.73438e-10	0.0980171			1.57043e-10	0.000113855
		5.38479e-07	-100			5.3848e-07	-100									4.75e-10	4.6549e-15			1.57562e-10	0.00330933
		5.38479e-07	-100			5.38479e-07	-100									4.76563e-10	-0.0980171			1.5808e-10	0.00163943
		5.38479e-07	-100			5.38479e-07	-100									4.78125e-10	-0.19509			1.58598e-10	0.00300335
		5.38479e-07	-100			5.38479e-07	-100									4.79687e-10	-0.290285			1.59116e-10	0.005728
		5.38479e-07	-100			5.38479e-07	-100									4.8125e-10	-0.382683			1.59635e-10	0.0011289
		5.38479e-07	-100			5.38479e-07	-100									4.82812e-10	-0.471397			1.60153e-10	0.0115567
		5.38479e-07	-100			5.38479e-07	-100									4.84375e-10	-0.55557			1.60671e-10	5.78954e-05
		5.38479e-07	-100			5.38479e-07	-100									4.85938e-10	-0.634393			1.6119e-10	0.0156778
		5.38479e-07	-100			5.38479e-07	-100									4.875e-10	-0.707107			1.61708e-10	0.00414693
		5.38479e-07	-100			5.38479e-07	-100									4.89063e-10	-0.77301			1.62226e-10	0.0140241
		5.38479e-07	-100			5.38479e-07	-100									4.90625e-10	-0.83147			1.62745e-10	0.0160324
		5.38479e-07	-100			5.38479e-07	-100									4.92187e-10	-0.881921			1.63263e-10	0.00655667
		5.38479e-07	-100			5.38479e-07	-100									4.9375e-10	-0.92388			1.63781e-10	0.032404
		5.38479e-07	-100			5.38478e-07	-100									4.95312e-10	-0.95694			1.64299e-10	0.000188698
		5.38478e-07	-100			5.38478e-07	-100									4.96875e-10	-0.980785			1.64818e-10	0.043561
		5.38478e-07	-100			5.38478e-07	-100									4.98438e-10	-0.995185			1.65336e-10	0.00553575
		5.38478e-07	-100			5.38478e-07	-100									5e-10	-1			1.65854e-10	0.0399032
		5.38478e-07	-100			5.38478e-07	-100									5.01563e-10	-0.995185			1.66373e-10	0.0280635
		5.38478e-07	-100			5.38478e-07	-100									5.03125e-10	-0.980785			1.66891e-10	0.0217508
		5.38478e-07	-100			5.38478e-07	-100									5.04687e-10	-0.95694			1.67409e-10	0.0602186
		5.38478e-07	-100			5.38478e-07	-100									5.0625e-10	-0.92388			1.67927e-10	0.00311471
		5.38478e-07	-100			5.38478e-07	-100									5.07812e-10	-0.881921			1.68446e-10	0.0827897
		5.38478e-07	-100			5.38478e-07	-100									5.09375e-10	-0.83147			1.68964e-10	0.00378328
		5.38478e-07	-100			5.38478e-07	-100									5.10938e-10	-0.77301			1.69482e-10	0.0785711
		5.38478e-07	-100			5.38478e-07	-100									5.125e-10	-0.707107			1.70001e-10	0.0333732
		5.38478e-07	-100			5.38478e-07	-100									5.14062e-10	-0.634393			1.70519e-10	0.0478685
		5.38477e-07	-100			5.38478e-07	-100									5.15625e-10	-0.55557			1.71037e-10	0.0797869
		5.38477e-07	-100			5.38477e-07	-100									5.17187e-10	-0.471397			1.71556e-10	0.012201
		5.38477e-07	-100			5.38477e-07	-100									5.1875e-10	-0.382683			1.72074e-10	0.114355
		5.38477e-07	-100			5.38477e-07	-100									5.20313e-10	-0.290285			1.72592e-10	0.000686744
		5.38477e-07	-100			5.38477e-07	-100									5.21875e-10	-0.19509			1.7311e-10	0.112749
		5.38477e-07	-100			5.38477e-07	-100									5.23438e-10	-0.0980171			1.73629e-10	0.0271743
		5.38477e-07	-100			5.38477e-07	-100									5.25e-10	-1.22465e-15			1.74147e-10	0.0745086
		5.38477e-07	-100			5.38477e-07	-100									5.26562e-10	0.0980171			1.74665e-10	0.0771768
		5.38477e-07	-100			5.38477e-07	-100									5.28125e-10	0.19509			1.75184e-10	0.0257443
		5.38477e-07	-100			5.38477e-07	-100									5.29687e-10	0.290285			1.75702e-10	0.11735
		5.38477e-07	-100			5.38477e-07	-100									5.3125e-10	0.382683			1.7622e-10	0.000405981
		5.38477e-07	-100			5.38477e-07	-100									5.32813e-10	0.471397			1.76738e-10	0.120203
		5.38477e-07	-100			5.38477e-07	-100									5.34375e-10	0.55557			1.77257e-10	0.0144234
		5.38477e-07	-100			5.38477e-07	-100									5.35938e-10	0.634393			1.77775e-10	0.084347
		5.38476e-07	-100			5.38476e-07	-100									5.375e-10	0.707107			1.78293e-10	0.054476
		5.38476e-07	-100			5.38476e-07	-100									5.39062e-10	0.77301			1.78812e-10	0.0350532
		5.38476e-07	-100			5.38476e-07	-100									5.40625e-10	0.83147			1.7933e-10	0.0896782
		5.38476e-07	-100			5.38476e-07	-100									5.42187e-10	0.881921			1.79848e-10	0.00358448
		5.38476e-07	-100			5.38476e-07	-100									5.4375e-10	0.92388			1.80367e-10	0.0953589
		5.38476e-07	-100			5.38476e-07	-100									5.45313e-10	0.95694			1.80885e-10	0.00429886
		5.38476e-07	-100			5.38476e-07	-100									5.46875e-10	0.980785			1.81403e-10	0.0699414
		5.38476e-07	-100			5.38476e-07	-100									5.48438e-10	0.995185			1.81921e-10	0.0274722
		5.38476e-07	-100			5.38476e-07	-100									5.5e-10	1			1.8244e-10	0.0327541
		5.38476e-07	-100			5.38476e-07	-100									5.51562e-10	0.995185			1.82958e-10	0.0503105
		5.38476e-07	-100			5.38476e-07	-100									5.53125e-10	0.980785			1.83476e-10	0.00623416
		5.38476e-07	-100			5.38476e-07	-100									5.54688e-10	0.95694			1.83995e-10	0.0554643
		5.38476e-07	-100			5.38476e-07	-100									5.5625e-10	0.92388			1.84513e-10	0.000393675
		5.38476e-07	-100			5.38475e-07	-100									5.57813e-10	0.881921			1.85031e-10	0.0419356
		5.38475e-07	-100			5.38475e-07	-100									5.59375e-10	0.83147			1.85549e-10	0.00938825
		5.38475e-07	-100			5.38475e-07	-100									5.60937e-10	0.77301			1.86068e-10	0.0210959
		5.38475e-07	-100			5.38475e-07	-100									5.625e-10	0.707107			1.86586e-10	0.0198992
		5.38475e-07	-100			5.38475e-07	-100									5.64062e-10	0.634393			1.87104e-10	0.00540689
		5.38475e-07	-100			5.38475e-07	-100									5.65625e-10	0.55557			1.87623e-10	0.022669
		5.38475e-07	-100			5.38475e-07	-100									5.67188e-10	0.471397			1.88141e-10	3.95901e-05
		5.38475e-07	-100			5.38475e-07	-100									5.6875e-10	0.382683			1.88659e-10	0.0172722
		5.38475e-07	-100			5.38475e-07	-100									5.70313e-10	0.290285			1.89178e-10	0.00191633
		5.38475e-07	-100			5.38475e-07	-100									5.71875e-10	0.19509			1.89696e-10	0.00883742
		5.38475e-07	-100			5.38475e-07	-100									5.73437e-10	0.0980171			1.90214e-10	0.00504459
		5.38475e-07	-100			5.38475e-07	-100									5.75e-10	4.89983e-15			1.90732e-10	0.00257566
		5.38475e-07	-100			5.38475e-07	-100									5.76562e-10	-0.0980171			1.91251e-10	0.00583424
		5.38474e-07	-100			5.38475e-07	-100									5.78125e-10	-0.19509			1.91769e-10	0.000166046
		5.38474e-07	-100			5.38474e-07	-100									5.79688e-10	-0.290285			1.92287e-10	0.00423402
		5.38474e-07	-100			5.38474e-07	-100									5.8125e-10	-0.382683			1.92806e-10	0.00016903
		5.38474e-07	-100			5.38474e-07	-100									5.82813e-10	-0.471397			1.93324e-10	0.00200211
		5.38474e-07	-100			5.38474e-07	-100									5.84375e-10	-0.55557			1.93842e-10	0.000655965
		5.38474e-07	-100			5.38474e-07	-100									5.85937e-10	-0.634393			1.94361e-10	0.00057081
		5.38474e-07	-100			5.38474e-07	-100									5.875e-10	-0.707107			1.94879e-10	0.000727292
		5.38474e-07	-100			5.38474e-07	-100									5.89063e-10	-0.77301			1.95397e-10	6.40953e-05
		5.38474e-07	-100			5.38474e-07	-100									5.90625e-10	-0.83147			1.95915e-10	0.000456718
		5.38474e-07	-100			5.38474e-07	-100									5.92188e-10	-0.881921			1.96434e-10	2.53795e-06
		5.38474e-07	-100			5.38474e-07	-100									5.9375e-10	-0.92388			1.96952e-10	0.000201555
		5.38474e-07	-100			5.38474e-07	-100									5.95312e-10	-0.95694			1.9747e-10	4.4493e-05
		5.38474e-07	-100			5.38474e-07	-100									5.96875e-10	-0.980785			1.97989e-10	8.12695e-05
		5.38474e-07	-100			5.38474e-07	-100									5.98437e-10	-0.995185			1.98507e-10	9.16396e-05
		5.38473e-07	-100			5.38473e-07	-100									6e-10	-1			1.99025e-10	2.91119e-05
		5.38473e-07	-100			5.38473e-07	-100									6.01563e-10	-0.995185			1.99543e-10	0.000100754
		5.38473e-07	-100			5.38473e-07	-100									6.03125e-10	-0.980785			2.00062e-10	3.55948e-06
		5.38473e-07	-100			5.38473e-07	-100									6.04688e-10	-0.95694			2.0058e-10	9.56977e-05
		5.38473e-07	-100			5.38473e-07	-100									6.0625e-10	-0.92388			2.01098e-10	3.71186e-06
		5.38473e-07	-100			5.38473e-07	-100									6.07812e-10	-0.881921			2.01617e-10	0.000108325
		5.38473e-07	-100			5.38473e-07	-100									6.09375e-10	-0.83147			2.02135e-10	6.45164e-06
		5.38473e-07	-100			5.38473e-07	-100									6.10937e-10	-0.77301			2.02653e-10	0.000123675
		5.38473e-07	-100			5.38473e-07	-100									6.125e-10	-0.707107			2.03172e-10	5.32241e-05
		5.38473e-07	-100			5.38473e-07	-100									6.14063e-10	-0.634393			2.0369e-10	0.000205345
		5.38473e-07	-100			5.38473e-07	-100									6.15625e-10	-0.55557			2.04208e-10	0.000277884
		5.38473e-07	-100			5.38473e-07	-100									6.17188e-10	-0.471397			2.04726e-10	0.000197996
		5.38473e-07	-100			5.38473e-07	-100									6.1875e-10	-0.382683			2.05245e-10	0.000908454
		5.38472e-07	-100			5.38472e-07	-100									6.20312e-10	-0.290285			2.05763e-10	2.40639e-05
		5.38472e-07	-100			5.38472e-07	-100									6.21875e-10	-0.19509			2.06281e-10	0.001937
		5.38472e-07	-100			5.38472e-07	-100									6.23437e-10	-0.0980171			2.068e-10	0.000211614
		5.38472e-07	-100			5.38472e-07	-100									6.25e-10	-8.575e-15			2.07318e-10	0.00272796
		5.38472e-07	-100			5.38472e-07	-100									6.26563e-10	0.0980171			2.07836e-10	0.00180631
		5.38472e-07	-100			5.38472e-07	-100									6.28125e-10	0.19509			2.08354e-10	0.00220577
		5.38472e-07	-100			5.38472e-07	-100									6.29687e-10	0.290285			2.08873e-10	0.00568107
		5.38472e-07	-100			5.38472e-07	-100									6.3125e-10	0.382683			2.09391e-10	0.00058209
		5.38472e-07	-100			5.38472e-07	-100									6.32812e-10	0.471397			2.09909e-10	0.0107989
		5.38472e-07	-100			5.38472e-07	-100									6.34375e-10	0.55557			2.10428e-10	0.000283678
		5.38472e-07	-100			5.38472e-07	-100									6.35938e-10	0.634393			2.10946e-10	0.0136873
		5.38472e-07	-100			5.38472e-07	-100									6.375e-10	0.707107			2.11464e-10	0.00517541
		5.38472e-07	-100			5.38472e-07	-100									6.39063e-10	0.77301			2.11983e-10	0.0111764
		5.38471e-07	-100			5.38471e-07	-100									6.40625e-10	0.83147			2.12501e-10	0.0171083
		5.38471e-07	-100			5.38471e-07	-100									6.42187e-10	0.881921			2.13019e-10	0.00427457
		5.38471e-07	-100			5.38471e-07	-100									6.4375e-10	0.92388			2.13537e-10	0.0317909
		5.38471e-07	-100			5.38471e-07	-100									6.45312e-10	0.95694			2.14056e-10	9.19834e-06
		5.38471e-07	-100			5.38471e-07	-100									6.46875e-10	0.980785			2.14574e-10	0.0399519
		5.38471e-07	-100			5.38471e-07	-100									6.48438e-10	0.995185			2.15092e-10	0.00808955
		5.38471e-07	-100			5.38471e-07	-100									6.5e-10	1			2.15611e-10	0.0339663
		5.38471e-07	-100			5.38471e-07	-100									6.51563e-10	0.995185			2.16129e-10	0.0318235
		5.38471e-07	-100			5.38471e-07	-100									6.53125e-10	0.980785			2.16647e-10	0.0160122
		5.38471e-07	-100			5.38471e-07	-100									6.54687e-10	0.95694			2.17165e-10	0.0617875
		5.38471e-07	-100			5.38471e-07	-100									6.5625e-10	0.92388			2.17684e-10	0.00100061
		5.38471e-07	-100			5.38471e-07	-100									6.57812e-10	0.881921			2.18202e-10	0.079493
		5.38471e-07	-100			5.38471e-07	-100									6.59375e-10	0.83147			2.1872e-10	0.00722613
		5.38471e-07	-100			5.38471e-07	-100									6.60938e-10	0.77301			2.19239e-10	0.070375
		5.3847e-07	-100			5.3847e-07	-100									6.625e-10	0.707107			2.19757e-10	0.0405214
		5.3847e-07	-100			5.3847e-07	-100									6.64062e-10	0.634393			2.20275e-10	0.0382147
		5.3847e-07	-100			5.3847e-07	-100									6.65625e-10	0.55557			2.20794e-10	0.085828
		5.3847e-07	-100			5.3847e-07	-100									6.67187e-10	0.471397			2.21312e-10	0.00673335
		5.3847e-07	-100			5.3847e-07	-100									6.6875e-10	0.382683			2.2183e-10	0.114526
		5.3847e-07	-100			5.3847e-07	-100									6.70313e-10	0.290285			2.22348e-10	0.00304075
		5.3847e-07	-100			5.3847e-07	-100									6.71875e-10	0.19509			2.22867e-10	0.105439
		5.3847e-07	-100			5.3847e-07	-100									6.73438e-10	0.0980171			2.23385e-10	0.0361412
		5.3847e-07	-100			5.3847e-07	-100									6.75e-10	5.14475e-15			2.23903e-10	0.0634086
		5.3847e-07	-100			5.3847e-07	-100									6.76562e-10	-0.0980171			2.24422e-10	0.0873945
		5.3847e-07	-100			5.3847e-07	-100									6.78125e-10	-0.19509			2.2494e-10	0.0176035
		5.3847e-07	-100			5.3847e-07	-100									6.79687e-10	-0.290285			2.25458e-10	0.122344
		5.38469e-07	-100			5.38469e-07	-100									6.8125e-10	-0.382683			2.25976e-10	0.000101636
		5.38469e-07	-100			5.38469e-07	-100									6.82813e-10	-0.471397			2.26495e-10	0.117048
		5.38469e-07	-100			5.38469e-07	-100									6.84375e-10	-0.55557			2.27013e-10	0.0220336
		5.38469e-07	-100			5.38469e-07	-100									6.85938e-10	-0.634393			2.27531e-10	0.0758927
		5.38469e-07	-100			5.38469e-07	-100									6.875e-10	-0.707107			2.2805e-10	0.0652616
		5.38469e-07	-100			5.38469e-07	-100									6.89062e-10	-0.77301			2.28568e-10	0.0271329
		5.38469e-07	-100			5.38469e-07	-100									6.90625e-10	-0.83147			2.29086e-10	0.0974043
		5.38469e-07	-100			5.38469e-07	-100									6.92187e-10	-0.881921			2.29605e-10	0.00110988
		5.38469e-07	-100			5.38469e-07	-100									6.9375e-10	-0.92388			2.30123e-10	0.0967644
		5.38469e-07	-100			5.38469e-07	-100									6.95313e-10	-0.95694			2.30641e-10	0.00843844
		5.38469e-07	-100			5.38469e-07	-100									6.96875e-10	-0.980785			2.31159e-10	0.0661911
		5.38469e-07	-100			5.38469e-07	-100									6.98438e-10	-0.995185			2.31678e-10	0.0351749
		5.38469e-07	-100			5.38469e-07	-100									7e-10	-1			2.32196e-10	0.0276
		5.38469e-07	-100			5.38469e-07	-100									7.01562e-10	-0.995185			2.32714e-10	0.0571831
		5.38468e-07	-100			5.38468e-07	-100									7.03125e-10	-0.980785			2.33233e-10	0.00354676
		5.38468e-07	-100			5.38468e-07	-100									7.04688e-10	-0.95694			2.33751e-10	0.0588093
		5.38468e-07	-100			5.38468e-07	-100									7.0625e-10	-0.92388			2.34269e-10	0.00159219
		5.38468e-07	-100			5.38468e-07	-100									7.07813e-10	-0.881921			2.34787e-10	0.0415978
		5.38468e-07	-100			5.38468e-07	-100									7.09375e-10	-0.83147			2.35306e-10	0.0131302
		5.38468e-07	-100			5.38468e-07	-100									7.10937e-10	-0.77301			2.35824e-10	0.019018
		5.38468e-07	-100			5.38468e-07	-100									7.125e-10	-0.707107			2.36342e-10	0.023908
		5.38468e-07	-100			5.38468e-07	-100									7.14062e-10	-0.634393			2.36861e-10	0.00389477
		5.38468e-07	-100			5.38468e-07	-100									7.15625e-10	-0.55557			2.37379e-10	0.0252129
		5.38468e-07	-100			5.38468e-07	-100									7.17188e-10	-0.471397			2.37897e-10	3.61539e-05
		5.38468e-07	-100			5.38468e-07	-100									7.1875e-10	-0.382683			2.38416e-10	0.0179624
		5.38468e-07	-100			5.38468e-07	-100									7.20313e-10	-0.290285			2.38934e-10	0.00308708
		5.38468e-07	-100			5.38468e-07	-100									7.21875e-10	-0.19509			2.39452e-10	0.00851916
		5.38468e-07	-100			5.38467e-07	-100									7.23437e-10	-0.0980171			2.3997e-10	0.00651732
		5.38467e-07	-100			5.38467e-07	-100									7.25e-10	-8.81993e-15			2.40489e-10	0.00215784
		5.38467e-07	-100			5.38467e-07	-100									7.26562e-10	0.0980171			2.41007e-10	0.00685683
		5.38467e-07	-100			5.38467e-07	-100									7.28125e-10	0.19509			2.41525e-10	5.04792e-05
		5.38467e-07	-100			5.38467e-07	-100									7.29688e-10	0.290285			2.42044e-10	0.00467468
		5.38467e-07	-100			5.38467e-07	-100									7.3125e-10	0.382683			2.42562e-10	0.000363488
		5.38467e-07	-100			5.38467e-07	-100									7.32813e-10	0.471397			2.4308e-10	0.00210824
		5.38467e-07	-100			5.38467e-07	-100									7.34375e-10	0.55557			2.43599e-10	0.000931896
		5.38467e-07	-100			5.38467e-07	-100									7.35937e-10	0.634393			2.44117e-10	0.00054444
		5.38467e-07	-100			5.38467e-07	-100									7.375e-10	0.707107			2.44635e-10	0.000915574
		5.38467e-07	-100			5.38467e-07	-100									7.39063e-10	0.77301			2.45153e-10	3.8216e-05
		5.38467e-07	-100			5.38467e-07	-100									7.40625e-10	0.83147			2.45672e-10	0.000549965
		5.38467e-07	-100			5.38467e-07	-100									7.42188e-10	0.881921			2.4619e-10	1.27449e-05
		5.38466e-07	-100			5.38467e-07	-100									7.4375e-10	0.92388			2.46708e-10	0.000228645
		5.38466e-07	-100			5.38466e-07	-100									7.45312e-10	0.95694			2.47227e-10	6.21921e-05
		5.38466e-07	-100			5.38466e-07	-100									7.46875e-10	0.980785			2.47745e-10	7.54309e-05
		5.38466e-07	-100			5.38466e-07	-100									7.48437e-10	0.995185			2.48263e-10	9.95267e-05
		5.38466e-07	-100			5.38466e-07	-100									7.5e-10	1			2.48781e-10	1.62669e-05
		5.38466e-07	-100			5.38466e-07	-100									7.51563e-10	0.995185			2.493e-10	0.000123179
		5.38466e-07	-100			5.38466e-07	-100									7.53125e-10	0.980785			2.49818e-10	3.62784e-07
		5.38466e-07	-100			5.38466e-07	-100									7.54688e-10	0.95694			2.50336e-10	0.000117361
		5.38466e-07	-100			5.38466e-07	-100									7.5625e-10	0.92388			2.50855e-10	2.59869e-05
		5.38466e-07	-100			5.38466e-07	-100									7.57812e-10	0.881921			2.51373e-10	8.11438e-05
		5.38466e-07	-100			5.38466e-07	-100									7.59375e-10	0.83147			2.51891e-10	8.37914e-05
		5.38466e-07	-100			5.38466e-07	-100									7.60937e-10	0.77301			2.5241e-10	3.76866e-05
		5.38466e-07	-100			5.38466e-07	-100									7.625e-10	0.707107			2.52928e-10	0.00019658
		5.38466e-07	-100			5.38466e-07	-100									7.64063e-10	0.634393			2.53446e-10	1.81279e-06
		5.38465e-07	-100			5.38465e-07	-100									7.65625e-10	0.55557			2.53964e-10	0.00041588
		5.38465e-07	-100			5.38465e-07	-100									7.67188e-10	0.471397			2.54483e-10	6.52695e-05
		5.38465e-07	-100			5.38465e-07	-100									7.6875e-10	0.382683			2.55001e-10	0.000647133
		5.38465e-07	-100			5.38465e-07	-100									7.70312e-10	0.290285			2.55519e-10	0.000559767
		5.38465e-07	-100			5.38465e-07	-100									7.71875e-10	0.19509			2.56038e-10	0.000578851
		5.38465e-07	-100			5.38465e-07	-100									7.73437e-10	0.0980171			2.56556e-10	0.0019127
		5.38465e-07	-100			5.38465e-07	-100									7.75e-10	5.38968e-15			2.57074e-10	0.000134395
		5.38465e-07	-100			5.38465e-07	-100									7.76563e-10	-0.0980171			2.57592e-10	0.00397791
		5.38465e-07	-100			5.38465e-07	-100									7.78125e-10	-0.19509			2.58111e-10	0.000197635
		5.38465e-07	-100			5.38465e-07	-100									7.79687e-10	-0.290285			2.58629e-10	0.00544428
		5.38465e-07	-100			5.38465e-07	-100									7.8125e-10	-0.382683			2.59147e-10	0.00261489
		5.38465e-07	-100			5.38465e-07	-100									7.82812e-10	-0.471397			2.59666e-10	0.00462639
		5.38464e-07	-100			5.38465e-07	-100									7.84375e-10	-0.55557			2.60184e-10	0.00867158
		5.38464e-07	-100			5.38464e-07	-100									7.85938e-10	-0.634393			2.60702e-10	0.00164226
		5.38464e-07	-100			5.38464e-07	-100									7.875e-10	-0.707107			2.61221e-10	0.0167149
		5.38464e-07	-100			5.38464e-07	-100									7.89063e-10	-0.77301			2.61739e-10	8.43389e-05
		5.38464e-07	-100			5.38464e-07	-100									7.90625e-10	-0.83147			2.62257e-10	0.0216873
		5.38464e-07	-100			5.38464e-07	-100									7.92187e-10	-0.881921			2.62775e-10	0.00567616
		5.38464e-07	-100			5.38464e-07	-100									7.9375e-10	-0.92388			2.63294e-10	0.0186734
		5.38464e-07	-100			5.38464e-07	-100									7.95312e-10	-0.95694			2.63812e-10	0.0211973
		5.38464e-07	-100			5.38464e-07	-100									7.96875e-10	-0.980785			2.6433e-10	0.00844183
		5.38464e-07	-100			5.38464e-07	-100									7.98438e-10	-0.995185			2.64849e-10	0.0413977
		5.38464e-07	-100			5.38464e-07	-100									8e-10	-1			2.65367e-10	0.000226209
		5.38464e-07	-100			5.38464e-07	-100									8.01563e-10	-0.995185			2.65885e-10	0.053947
		5.38464e-07	-100			5.38464e-07	-100									8.03125e-10	-0.980785			2.66403e-10	0.00686958
		5.38464e-07	-100			5.38463e-07	-100									8.04687e-10	-0.95694			2.66922e-10	0.0481082
		5.38463e-07	-100			5.38463e-07	-100									8.0625e-10	-0.92388			2.6744e-10	0.0336406
		5.38463e-07	-100			5.38463e-07	-100									8.07812e-10	-0.881921			2.67958e-10	0.0255108
		5.38463e-07	-100			5.38463e-07	-100									8.09375e-10	-0.83147			2.68477e-10	0.0701434
		5.38463e-07	-100			5.38463e-07	-100									8.10938e-10	-0.77301			2.68995e-10	0.00350414
		5.38463e-07	-100			5.38463e-07	-100									8.125e-10	-0.707107			2.69513e-10	0.0941088
		5.38463e-07	-100			5.38463e-07	-100									8.14062e-10	-0.634393			2.70032e-10	0.00434462
		5.38463e-07	-100			5.38463e-07	-100									8.15625e-10	-0.55557			2.7055e-10	0.0872028
		5.38463e-07	-100			5.38463e-07	-100									8.17187e-10	-0.471397			2.71068e-10	0.036842
		5.38463e-07	-100			5.38463e-07	-100									8.1875e-10	-0.382683			2.71586e-10	0.0517513
		5.38463e-07	-100			5.38463e-07	-100									8.20313e-10	-0.290285			2.72105e-10	0.0858993
		5.38463e-07	-100			5.38463e-07	-100									8.21875e-10	-0.19509			2.72623e-10	0.012788
		5.38463e-07	-100			5.38463e-07	-100									8.23438e-10	-0.0980171			2.73141e-10	0.120362
		5.38463e-07	-100			5.38463e-07	-100									8.25e-10	-1.95943e-15			2.7366e-10	0.000748223
		5.38463e-07	-100			5.38462e-07	-100									8.26562e-10	0.0980171			2.74178e-10	0.115841
		5.38462e-07	-100			5.38462e-07	-100									8.28125e-10	0.19509			2.74696e-10	0.027839
		5.38462e-07	-100			5.38462e-07	-100									8.29687e-10	0.290285			2.75214e-10	0.0746612
		5.38462e-07	-100			5.38462e-07	-100									8.3125e-10	0.382683			2.75733e-10	0.0772009
		5.38462e-07	-100			5.38462e-07	-100									8.32813e-10	0.471397			2.76251e-10	0.0251331
		5.38462e-07	-100			5.38462e-07	-100									8.34375e-10	0.55557			2.76769e-10	0.114567
		5.38462e-07	-100			5.38462e-07	-100									8.35938e-10	0.634393			2.77288e-10	0.000363476
		5.38462e-07	-100			5.38462e-07	-100									8.375e-10	0.707107			2.77806e-10	0.114465
		5.38462e-07	-100			5.38462e-07	-100									8.39062e-10	0.77301			2.78324e-10	0.013791
		5.38462e-07	-100			5.38462e-07	-100									8.40625e-10	0.83147			2.78843e-10	0.0784934
		5.38462e-07	-100			5.38462e-07	-100									8.42187e-10	0.881921			2.79361e-10	0.0505415
		5.38462e-07	-100			5.38462e-07	-100									8.4375e-10	0.92388			2.79879e-10	0.0318352
		5.38462e-07	-100			5.38462e-07	-100									8.45313e-10	0.95694			2.80397e-10	0.0810181
		5.38461e-07	-100			5.38461e-07	-100									8.46875e-10	0.980785			2.80916e-10	0.00312441
		5.38461e-07	-100			5.38461e-07	-100									8.48438e-10	0.995185			2.81434e-10	0.0840624
		5.38461e-07	-100			5.38461e-07	-100									8.5e-10	1			2.81952e-10	0.00383538
		5.38461e-07	-100			5.38461e-07	-100									8.51562e-10	0.995185			2.82471e-10	0.0602245
		5.38461e-07	-100			5.38461e-07	-100									8.53125e-10	0.980785			2.82989e-10	0.0234901
		5.38461e-07	-100			5.38461e-07	-100									8.54688e-10	0.95694			2.83507e-10	0.0274101
		5.38461e-07	-100			5.38461e-07	-100									8.5625e-10	0.92388			2.84025e-10	0.0418232
		5.38461e-07	-100			5.38461e-07	-100									8.57813e-10	0.881921			2.84544e-10	0.00502681
		5.38461e-07	-100			5.38461e-07	-100									8.59375e-10	0.83147			2.85062e-10	0.0449332
		5.38461e-07	-100			5.38461e-07	-100									8.60937e-10	0.77301			2.8558e-10	0.000325732
		5.38461e-07	-100			5.38461e-07	-100									8.625e-10	0.707107			2.86099e-10	0.0329571
		5.38461e-07	-100			5.38461e-07	-100									8.64062e-10	0.634393			2.86617e-10	0.0073022
		5.38461e-07	-100			5.38461e-07	-100									8.65625e-10	0.55557			2.87135e-10	0.015995
		5.38461e-07	-100			5.38461e-07	-100									8.67188e-10	0.471397			2.87654e-10	0.0150067
		5.3846e-07	-100			5.3846e-07	-100									8.6875e-10	0.382683			2.88172e-10	0.00396084
		5.3846e-07	-100			5.3846e-07	-100									8.70313e-10	0.290285			2.8869e-10	0.0164755
		5.3846e-07	-100			5.3846e-07	-100									8.71875e-10	0.19509			2.89208e-10	2.77635e-05
		5.3846e-07	-100			5.3846e-07	-100									8.73437e-10	0.0980171			2.89727e-10	0.0119872
		5.3846e-07	-100			5.3846e-07	-100									8.75e-10	5.63461e-15			2.90245e-10	0.00132393
		5.3846e-07	-100			5.3846e-07	-100									8.76562e-10	-0.0980171			2.90763e-10	0.00586209
		5.3846e-07	-100			5.3846e-07	-100									8.78125e-10	-0.19509			2.91282e-10	0.00330455
		5.3846e-07	-100			5.3846e-07	-100									8.79688e-10	-0.290285			2.918e-10	0.0016353
		5.3846e-07	-100			5.3846e-07	-100									8.8125e-10	-0.382683			2.92318e-10	0.0035639
		5.3846e-07	-100			5.3846e-07	-100									8.82813e-10	-0.471397			2.92836e-10	9.60855e-05
		5.3846e-07	-100			5.3846e-07	-100									8.84375e-10	-0.55557			2.93355e-10	0.00240974
		5.3846e-07	-100			5.3846e-07	-100									8.85937e-10	-0.634393			2.93873e-10	9.90985e-05
		5.3846e-07	-100			5.3846e-07	-100									8.875e-10	-0.707107			2.94391e-10	0.00107309
		5.38459e-07	-100			5.38459e-07	-100									8.89062e-10	-0.77301			2.9491e-10	0.000331745
		5.38459e-07	-100			5.38459e-07	-100									8.90625e-10	-0.83147			2.95428e-10	0.000281787
		5.38459e-07	-100			5.38459e-07	-100									8.92188e-10	-0.881921			2.95946e-10	0.000337899
		5.38459e-07	-100			5.38459e-07	-100									8.9375e-10	-0.92388			2.96465e-10	2.69907e-05
		5.38459e-07	-100			5.38459e-07	-100									8.95312e-10	-0.95694			2.96983e-10	0.000227978
		5.38459e-07	-100			5.38459e-07	-100									8.96875e-10	-0.980785			2.97501e-10	1.86221e-06
		5.38459e-07	-100			5.38459e-07	-100									8.98437e-10	-0.995185			2.98019e-10	0.000137716
		5.38459e-07	-100			5.38459e-07	-100									9e-10	-1			2.98538e-10	2.8557e-05
		5.38459e-07	-100			5.38459e-07	-100									9.01563e-10	-0.995185			2.99056e-10	6.41952e-05
		5.38459e-07	-100			5.38459e-07	-100									9.03125e-10	-0.980785			2.99574e-10	8.17153e-05
		5.38459e-07	-100			5.38459e-07	-100									9.04688e-10	-0.95694			3.00093e-10	1.19861e-05
		5.38459e-07	-100			5.38459e-07	-100									9.0625e-10	-0.92388			3.00611e-10	0.000104553
		5.38459e-07	-100			5.38459e-07	-100									9.07812e-10	-0.881921			3.01129e-10	7.7516e-06
		5.38458e-07	-100			5.38458e-07	-100									9.09375e-10	-0.83147			3.01648e-10	6.29384e-05
		5.38458e-07	-100			5.38458e-07	-100									9.10937e-10	-0.77301			3.02166e-10	8.06742e-05
		5.38458e-07	-100			5.38458e-07	-100									9.125e-10	-0.707107			3.02684e-10	2.25552e-05
		5.38458e-07	-100			5.38458e-07	-100									9.14063e-10	-0.634393			3.03202e-10	0.000213245
		5.38458e-07	-100			5.38458e-07	-100									9.15625e-10	-0.55557			3.03721e-10	1.24859e-05
		5.38458e-07	-100			5.38458e-07	-100									9.17188e-10	-0.471397			3.04239e-10	0.000429354
		5.38458e-07	-100			5.38458e-07	-100									9.1875e-10	-0.382683			3.04757e-10	0.000251914
		5.38458e-07	-100			5.38458e-07	-100									9.20312e-10	-0.290285			3.05276e-10	0.000484548
		5.38458e-07	-100			5.38458e-07	-100									9.21875e-10	-0.19509			3.05794e-10	0.00107423
		5.38458e-07	-100			5.38458e-07	-100									9.23437e-10	-0.0980171			3.06312e-10	0.000210309
		5.38458e-07	-100			5.38458e-07	-100									9.25e-10	-9.30979e-15			3.0683e-10	0.00262641
		5.38458e-07	-100			5.38458e-07	-100									9.26563e-10	0.0980171			3.07349e-10	2.19591e-05
		5.38458e-07	-100			5.38458e-07	-100									9.28125e-10	0.19509			3.07867e-10	0.00420584
		5.38458e-07	-100			5.38458e-07	-100									9.29687e-10	0.290285			3.08385e-10	0.00126509
		5.38457e-07	-100			5.38457e-07	-100									9.3125e-10	0.382683			3.08904e-10	0.00425505
		5.38457e-07	-100			5.38457e-07	-100									9.32812e-10	0.471397			3.09422e-10	0.00549339
		5.38457e-07	-100			5.38457e-07	-100									9.34375e-10	0.55557			3.0994e-10	0.0021952
		5.38457e-07	-100			5.38457e-07	-100									9.35938e-10	0.634393			3.10459e-10	0.0123209
		5.38457e-07	-100			5.38457e-07	-100									9.375e-10	0.707107			3.10977e-10	4.84907e-05
		5.38457e-07	-100			5.38457e-07	-100									9.39063e-10	0.77301			3.11495e-10	0.018152
		5.38457e-07	-100			5.38457e-07	-100									9.40625e-10	0.83147			3.12013e-10	0.00264796
		5.38457e-07	-100			5.38457e-07	-100									9.42188e-10	0.881921			3.12532e-10	0.0180807
		5.38457e-07	-100			5.38457e-07	-100									9.4375e-10	0.92388			3.1305e-10	0.0140255
		5.38457e-07	-100			5.38457e-07	-100									9.45313e-10	0.95694			3.13568e-10	0.010558
		5.38457e-07	-100			5.38457e-07	-100									9.46875e-10	0.980785			3.14087e-10	0.0320919
		5.38457e-07	-100			5.38457e-07	-100									9.48437e-10	0.995185			3.14605e-10	0.00146875
		5.38456e-07	-100			5.38457e-07	-100									9.5e-10	1			3.15123e-10	0.0472687
		5.38456e-07	-100			5.38456e-07	-100									9.51562e-10	0.995185			3.15641e-10	0.00258946
		5.38456e-07	-100			5.38456e-07	-100									9.53125e-10	0.980785			3.1616e-10	0.0479093
		5.38456e-07	-100			5.38456e-07	-100									9.54687e-10	0.95694			3.16678e-10	0.0222657
		5.38456e-07	-100			5.38456e-07	-100									9.5625e-10	0.92388			3.17196e-10	0.0307996
		5.38456e-07	-100			5.38456e-07	-100									9.57812e-10	0.881921			3.17715e-10	0.0559186
		5.38456e-07	-100			5.38456e-07	-100									9.59375e-10	0.83147			3.18233e-10	0.00796068
		5.38456e-07	-100			5.38456e-07	-100									9.60938e-10	0.77301			3.18751e-10	0.0849843
		5.38456e-07	-100			5.38456e-07	-100									9.625e-10	0.707107			3.1927e-10	0.00074729
		5.38456e-07	-100			5.38456e-07	-100									9.64063e-10	0.634393			3.19788e-10	0.0886689
		5.38456e-07	-100			5.38456e-07	-100									9.65625e-10	0.55557			3.20306e-10	0.0235176
		5.38456e-07	-100			5.38456e-07	-100									9.67188e-10	0.471397			3.20824e-10	0.0616462
		5.38456e-07	-100			5.38456e-07	-100									9.6875e-10	0.382683			3.21343e-10	0.0694444
		5.38456e-07	-100			5.38456e-07	-100									9.70312e-10	0.290285			3.21861e-10	0.0220211
		5.38455e-07	-100			5.38455e-07	-100									9.71875e-10	0.19509			3.22379e-10	0.111208
		5.38455e-07	-100			5.38455e-07	-100									9.73437e-10	0.0980171			3.22898e-10	0.000219736
		5.38455e-07	-100			5.38455e-07	-100									9.75e-10	5.87954e-15			3.23416e-10	0.120155
		5.38455e-07	-100			5.38455e-07	-100									9.76562e-10	-0.0980171			3.23934e-10	0.0162257
		5.38455e-07	-100			5.38455e-07	-100									9.78125e-10	-0.19509			3.24452e-10	0.0889343
		5.38455e-07	-100			5.38455e-07	-100									9.79687e-10	-0.290285			3.24971e-10	0.0625121
		5.38455e-07	-100			5.38455e-07	-100									9.8125e-10	-0.382683			3.25489e-10	0.0386208
		5.38455e-07	-100			5.38455e-07	-100									9.82813e-10	-0.471397			3.26007e-10	0.10794
		5.38455e-07	-100			5.38455e-07	-100									9.84375e-10	-0.55557			3.26526e-10	0.00374961
		5.38455e-07	-100			5.38455e-07	-100									9.85938e-10	-0.634393			3.27044e-10	0.12131
		5.38455e-07	-100			5.38455e-07	-100									9.875e-10	-0.707107			3.27562e-10	0.00648527
		5.38455e-07	-100			5.38455e-07	-100									9.89063e-10	-0.77301			3.28081e-10	0.0943109
		5.38455e-07	-100			5.38455e-07	-100									9.90625e-10	-0.83147			3.28599e-10	0.0404474
		5.38455e-07	-100			5.38455e-07	-100									9.92188e-10	-0.881921			3.29117e-10	0.0464687
		5.38454e-07	-100			5.38454e-07	-100									9.9375e-10	-0.92388			3.29635e-10	0.0777331
		5.38454e-07	-100			5.38454e-07	-100									9.95312e-10	-0.95694			3.30154e-10	0.00894002
		5.38454e-07	-100			5.38454e-07	-100									9.96875e-10	-0.980785			3.30672e-10	0.0912586
		5.38454e-07	-100			5.38454e-07	-100									9.98437e-10	-0.995185			3.3119e-10	0.000911612
		5.38454e-07	-100			5.38454e-07	-100									1e-09	-1			3.31709e-10	0.0736511
		5.38454e-07	-100			5.38454e-07	-100									1.00156e-09	-0.995185			3.32227e-10	0.0181846
		5.38454e-07	-100			5.38454e-07	-100									1.00313e-09	-0.980785			3.32745e-10	0.0394574
		5.38454e-07	-100			5.38454e-07	-100									1.00469e-09	-0.95694			3.33263e-10	0.0408336
		5.38454e-07	-100			5.38454e-07	-100									1.00625e-09	-0.92388			3.33782e-10	0.0106587
		5.38454e-07	-100			5.38454e-07	-100									1.00781e-09	-0.881921			3.343e-10	0.0502278
		5.38454e-07	-100			5.38454e-07	-100									1.00937e-09	-0.83147			3.34818e-10	4.44663e-05
		5.38454e-07	-100			5.38454e-07	-100									1.01094e-09	-0.77301			3.35337e-10	0.0415621
		5.38453e-07	-100			5.38454e-07	-100									1.0125e-09	-0.707107			3.35855e-10	0.00527025
		5.38453e-07	-100			5.38453e-07	-100									1.01406e-09	-0.634393			3.36373e-10	0.0233729
		5.38453e-07	-100			5.38453e-07	-100									1.01562e-09	-0.55557			3.36892e-10	0.0149608
		5.38453e-07	-100			5.38453e-07	-100									1.01719e-09	-0.471397			3.3741e-10	0.0075714
		5.38453e-07	-100			5.38453e-07	-100									1.01875e-09	-0.382683			3.37928e-10	0.0192656
		5.38453e-07	-100			5.38453e-07	-100									1.02031e-09	-0.290285			3.38446e-10	0.00049855
		5.38453e-07	-100			5.38453e-07	-100									1.02188e-09	-0.19509			3.38965e-10	0.0159938
		5.38453e-07	-100			5.38453e-07	-100									1.02344e-09	-0.0980171			3.39483e-10	0.000813615
		5.38453e-07	-100			5.38453e-07	-100									1.025e-09	-9.55472e-15			3.40001e-10	0.00902465
		5.38453e-07	-100			5.38453e-07	-100									1.02656e-09	0.0980171			3.4052e-10	0.00342821
		5.38453e-07	-100			5.38453e-07	-100									1.02812e-09	0.19509			3.41038e-10	0.00312714
		5.38453e-07	-100			5.38453e-07	-100									1.02969e-09	0.290285			3.41556e-10	0.00455232
		5.38453e-07	-100			5.38453e-07	-100									1.03125e-09	0.382683			3.42074e-10	0.000394734
		5.38453e-07	-100			5.38453e-07	-100									1.03281e-09	0.471397			3.42593e-10	0.00359616
		5.38452e-07	-100			5.38452e-07	-100									1.03437e-09	0.55557			3.43111e-10	3.64299e-05
		5.38452e-07	-100			5.38452e-07	-100									1.03594e-09	0.634393			3.43629e-10	0.0018624
		5.38452e-07	-100			5.38452e-07	-100									1.0375e-09	0.707107			3.44148e-10	0.000379477
		5.38452e-07	-100			5.38452e-07	-100									1.03906e-09	0.77301			3.44666e-10	0.000601166
		5.38452e-07	-100			5.38452e-07	-100									1.04063e-09	0.83147			3.45184e-10	0.000500148
		5.38452e-07	-100			5.38452e-07	-100									1.04219e-09	0.881921			3.45703e-10	9.25277e-05
		5.38452e-07	-100			5.38452e-07	-100									1.04375e-09	0.92388			3.46221e-10	0.000354858
		5.38452e-07	-100			5.38452e-07	-100									1.04531e-09	0.95694			3.46739e-10	1.10196e-07
		5.38452e-07	-100			5.38452e-07	-100									1.04688e-09	0.980785			3.47257e-10	0.000186595
		5.38452e-07	-100			5.38452e-07	-100									1.04844e-09	0.995185			3.47776e-10	2.33139e-05
		5.38452e-07	-100			5.38452e-07	-100									1.05e-09	1			3.48294e-10	9.38209e-05
		5.38452e-07	-100			5.38452e-07	-100									1.05156e-09	0.995185			3.48812e-10	6.68359e-05
		5.38451e-07	-100			5.38451e-07	-100									1.05312e-09	0.980785			3.49331e-10	3.63129e-05
		5.38451e-07	-100			5.38451e-07	-100									1.05469e-09	0.95694			3.49849e-10	0.000110214
		5.38451e-07	-100			5.38451e-07	-100									1.05625e-09	0.92388			3.50367e-10	2.69697e-06
		5.38451e-07	-100			5.38451e-07	-100									1.05781e-09	0.881921			3.50886e-10	0.00012713
		5.38451e-07	-100			5.38451e-07	-100									1.05937e-09	0.83147			3.51404e-10	8.81843e-06
		5.38451e-07	-100			5.38451e-07	-100									1.06094e-09	0.77301			3.51922e-10	0.000115301
		5.38451e-07	-100			5.38451e-07	-100									1.0625e-09	0.707107			3.5244e-10	6.48689e-05
		5.38451e-07	-100			5.38451e-07	-100									1.06406e-09	0.634393			3.52959e-10	8.95521e-05
		5.38451e-07	-100			5.38451e-07	-100									1.06563e-09	0.55557			3.53477e-10	0.000234778
		5.38451e-07	-100			5.38451e-07	-100									1.06719e-09	0.471397			3.53995e-10	3.33048e-05
		5.38451e-07	-100			5.38451e-07	-100									1.06875e-09	0.382683			3.54514e-10	0.000620967
		5.38451e-07	-100			5.38451e-07	-100									1.07031e-09	0.290285			3.55032e-10	1.4433e-05
		5.38451e-07	-100			5.38451e-07	-100									1.07188e-09	0.19509			3.5555e-10	0.00112172
		5.38451e-07	-100			5.3845e-07	-100									1.07344e-09	0.0980171			3.56068e-10	0.000452069
		5.3845e-07	-100			5.3845e-07	-100									1.075e-09	-9.80955e-16			3.56587e-10	0.00126217
		5.3845e-07	-100			5.3845e-07	-100									1.07656e-09	-0.0980171			3.57105e-10	0.00204716
		5.3845e-07	-100			5.3845e-07	-100									1.07812e-09	-0.19509			3.57623e-10	0.000658311
		5.3845e-07	-100			5.3845e-07	-100									1.07969e-09	-0.290285			3.58142e-10	0.00494845
		5.3845e-07	-100			5.3845e-07	-100									1.08125e-09	-0.382683			3.5866e-10	2.24263e-07
		5.3845e-07	-100			5.3845e-07	-100									1.08281e-09	-0.471397			3.59178e-10	0.00778371
		5.3845e-07	-100			5.3845e-07	-100									1.08437e-09	-0.55557			3.59697e-10	0.00154738
		5.3845e-07	-100			5.3845e-07	-100									1.08594e-09	-0.634393			3.60215e-10	0.00809553
		5.3845e-07	-100			5.3845e-07	-100									1.0875e-09	-0.707107			3.60733e-10	0.00769843
		5.3845e-07	-100			5.3845e-07	-100									1.08906e-09	-0.77301			3.61251e-10	0.00469286
		5.3845e-07	-100			5.3845e-07	-100									1.09063e-09	-0.83147			3.6177e-10	0.0179332
		5.3845e-07	-100			5.3845e-07	-100									1.09219e-09	-0.881921			3.62288e-10	0.000449956
		5.3845e-07	-100			5.3845e-07	-100									1.09375e-09	-0.92388			3.62806e-10	0.027105
		5.3845e-07	-100			5.38449e-07	-100									1.09531e-09	-0.95694			3.63325e-10	0.00226324
		5.38449e-07	-100			5.38449e-07	-100									1.09688e-09	-0.980785			3.63843e-10	0.0280131
		5.38449e-07	-100			5.38449e-07	-100									1.09844e-09	-0.995185			3.64361e-10	0.0159776
		5.38449e-07	-100			5.38449e-07	-100									1.1e-09	-1			3.64879e-10	0.0178787
		5.38449e-07	-100			5.38449e-07	-100									1.10156e-09	-0.995185			3.65398e-10	0.0394748
		5.38449e-07	-100			5.38449e-07	-100									1.10312e-09	-0.980785			3.65916e-10	0.00397165
		5.38449e-07	-100			5.38449e-07	-100									1.10469e-09	-0.95694			3.66434e-10	0.0605474
		5.38449e-07	-100			5.38449e-07	-100									1.10625e-09	-0.92388			3.66953e-10	0.00128684
		5.38449e-07	-100			5.38449e-07	-100									1.10781e-09	-0.881921			3.67471e-10	0.0638695
		5.38449e-07	-100			5.38449e-07	-100									1.10938e-09	-0.83147			3.67989e-10	0.0212724
		5.38449e-07	-100			5.38449e-07	-100									1.11094e-09	-0.77301			3.68508e-10	0.0441787
		5.38449e-07	-100			5.38449e-07	-100									1.1125e-09	-0.707107			3.69026e-10	0.0598366
		5.38449e-07	-100			5.38449e-07	-100									1.11406e-09	-0.634393			3.69544e-10	0.0145863
		5.38448e-07	-100			5.38449e-07	-100									1.11563e-09	-0.55557			3.70062e-10	0.0957445
		5.38448e-07	-100			5.38448e-07	-100									1.11719e-09	-0.471397			3.70581e-10	4.5156e-06
		5.38448e-07	-100			5.38448e-07	-100									1.11875e-09	-0.382683			3.71099e-10	0.104173
		5.38448e-07	-100			5.38448e-07	-100									1.12031e-09	-0.290285			3.71617e-10	0.0185866
		5.38448e-07	-100			5.38448e-07	-100									1.12187e-09	-0.19509			3.72136e-10	0.0769923
		5.38448e-07	-100			5.38448e-07	-100									1.12344e-09	-0.0980171			3.72654e-10	0.0651008
		5.38448e-07	-100			5.38448e-07	-100									1.125e-09	-9.79965e-15			3.73172e-10	0.0320701
		5.38448e-07	-100			5.38448e-07	-100									1.12656e-09	0.0980171			3.7369e-10	0.111207
		5.38448e-07	-100			5.38448e-07	-100									1.12812e-09	0.19509			3.74209e-10	0.00199859
		5.38448e-07	-100			5.38448e-07	-100									1.12969e-09	0.290285			3.74727e-10	0.12557
		5.38448e-07	-100			5.38448e-07	-100									1.13125e-09	0.382683			3.75245e-10	0.00997113
		5.38448e-07	-100			5.38448e-07	-100									1.13281e-09	0.471397			3.75764e-10	0.0979296
		5.38448e-07	-100			5.38448e-07	-100									1.13438e-09	0.55557			3.76282e-10	0.0511058
		5.38448e-07	-100			5.38447e-07	-100									1.13594e-09	0.634393			3.768e-10	0.0472897
		5.38447e-07	-100			5.38447e-07	-100									1.1375e-09	0.707107			3.77319e-10	0.0958972
		5.38447e-07	-100			5.38447e-07	-100									1.13906e-09	0.77301			3.77837e-10	0.00767837
		5.38447e-07	-100			5.38447e-07	-100									1.14063e-09	0.83147			3.78355e-10	0.112993
		5.38447e-07	-100			5.38447e-07	-100									1.14219e-09	0.881921			3.78873e-10	0.00249489
		5.38447e-07	-100			5.38447e-07	-100									1.14375e-09	0.92388			3.79392e-10	0.0919669
		5.38447e-07	-100			5.38447e-07	-100									1.14531e-09	0.95694			3.7991e-10	0.0283913
		5.38447e-07	-100			5.38447e-07	-100									1.14687e-09	0.980785			3.80428e-10	0.0489844
		5.38447e-07	-100			5.38447e-07	-100									1.14844e-09	0.995185			3.80947e-10	0.061048
		5.38447e-07	-100			5.38447e-07	-100									1.15e-09	1			3.81465e-10	0.012205
		5.38447e-07	-100			5.38447e-07	-100									1.15156e-09	0.995185			3.81983e-10	0.0754412
		5.38447e-07	-100			5.38447e-07	-100									1.15312e-09	0.980785			3.82501e-10	2.52496e-05
		5.38447e-07	-100			5.38447e-07	-100									1.15469e-09	0.95694			3.8302e-10	0.0634157
		5.38447e-07	-100			5.38447e-07	-100									1.15625e-09	0.92388			3.83538e-10	0.0105958
		5.38447e-07	-100			5.38446e-07	-100									1.15781e-09	0.881921			3.84056e-10	0.0360148
		5.38446e-07	-100			5.38446e-07	-100									1.15938e-09	0.83147			3.84575e-10	0.0279511
		5.38446e-07	-100			5.38446e-07	-100									1.16094e-09	0.77301			3.85093e-10	0.0113503
		5.38446e-07	-100			5.38446e-07	-100									1.1625e-09	0.707107			3.85611e-10	0.0363771
		5.38446e-07	-100			5.38446e-07	-100									1.16406e-09	0.634393			3.8613e-10	0.000463837
		5.38446e-07	-100			5.38446e-07	-100									1.16563e-09	0.55557			3.86648e-10	0.0311553
		5.38446e-07	-100			5.38446e-07	-100									1.16719e-09	0.471397			3.87166e-10	0.00235582
		5.38446e-07	-100			5.38446e-07	-100									1.16875e-09	0.382683			3.87684e-10	0.0182571
		5.38446e-07	-100			5.38446e-07	-100									1.17031e-09	0.290285			3.88203e-10	0.00863185
		5.38446e-07	-100			5.38446e-07	-100									1.17187e-09	0.19509			3.88721e-10	0.00649979
		5.38446e-07	-100			5.38446e-07	-100									1.17344e-09	0.0980171			3.89239e-10	0.0118142
		5.38446e-07	-100			5.38446e-07	-100									1.175e-09	6.3694e-15			3.89758e-10	0.000725171
		5.38446e-07	-100			5.38446e-07	-100									1.17656e-09	-0.0980171			3.90276e-10	0.0100378
		5.38445e-07	-100			5.38445e-07	-100									1.17813e-09	-0.19509			3.90794e-10	0.000221005
		5.38445e-07	-100			5.38445e-07	-100									1.17969e-09	-0.290285			3.91312e-10	0.00575331
		5.38445e-07	-100			5.38445e-07	-100									1.18125e-09	-0.382683			3.91831e-10	0.0015402
		5.38445e-07	-100			5.38445e-07	-100									1.18281e-09	-0.471397			3.92349e-10	0.00206558
		5.38445e-07	-100			5.38445e-07	-100									1.18438e-09	-0.55557			3.92867e-10	0.0021775
		5.38445e-07	-100			5.38445e-07	-100									1.18594e-09	-0.634393			3.93386e-10	0.000321048
		5.38445e-07	-100			5.38445e-07	-100									1.1875e-09	-0.707107			3.93904e-10	0.00171382
		5.38445e-07	-100			5.38445e-07	-100									1.18906e-09	-0.77301			3.94422e-10	1.1198e-06
		5.38445e-07	-100			5.38445e-07	-100									1.19062e-09	-0.83147			3.94941e-10	0.000860849
		5.38445e-07	-100			5.38445e-07	-100									1.19219e-09	-0.881921			3.95459e-10	0.00011329
		5.38445e-07	-100			5.38445e-07	-100									1.19375e-09	-0.92388			3.95977e-10	0.000275738
		5.38445e-07	-100			5.38445e-07	-100									1.19531e-09	-0.95694			3.96495e-10	0.000176334
		5.38445e-07	-100			5.38445e-07	-100									1.19687e-09	-0.980785			3.97014e-10	5.20481e-05
		5.38445e-07	-100			5.38445e-07	-100									1.19844e-09	-0.995185			3.97532e-10	0.00016148
		5.38444e-07	-100			5.38444e-07	-100									1.2e-09	-1			3.9805e-10	2.13634e-06
		5.38444e-07	-100			5.38444e-07	-100									1.20156e-09	-0.995185			3.98569e-10	0.000128489
		5.38444e-07	-100			5.38444e-07	-100									1.20313e-09	-0.980785			3.99087e-10	1.09585e-05
		5.38444e-07	-100			5.38444e-07	-100									1.20469e-09	-0.95694			3.99605e-10	8.95835e-05
		5.38444e-07	-100			5.38444e-07	-100									1.20625e-09	-0.92388			4.00123e-10	6.1316e-05
		5.38444e-07	-100			5.38444e-07	-100									1.20781e-09	-0.881921			4.00642e-10	5.14613e-05
		5.38444e-07	-100			5.38444e-07	-100									1.20938e-09	-0.83147			4.0116e-10	9.92756e-05
		5.38444e-07	-100			5.38444e-07	-100									1.21094e-09	-0.77301			4.01678e-10	6.56101e-06
		5.38444e-07	-100			5.38444e-07	-100									1.2125e-09	-0.707107			4.02197e-10	0.000155948
		5.38444e-07	-100			5.38444e-07	-100									1.21406e-09	-0.634393			4.02715e-10	6.38077e-06
		5.38444e-07	-100			5.38444e-07	-100									1.21562e-09	-0.55557			4.03233e-10	0.000227117
		5.38444e-07	-100			5.38444e-07	-100									1.21719e-09	-0.471397			4.03752e-10	0.000107629
		5.38443e-07	-100			5.38444e-07	-100									1.21875e-09	-0.382683			4.0427e-10	0.000252735
		5.38443e-07	-100			5.38443e-07	-100									1.22031e-09	-0.290285			4.04788e-10	0.000538716
		5.38443e-07	-100			5.38443e-07	-100									1.22187e-09	-0.19509			4.05306e-10	0.000138586
		5.38443e-07	-100			5.38443e-07	-100									1.22344e-09	-0.0980171			4.05825e-10	0.0014565
		5.38443e-07	-100			5.38443e-07	-100									1.225e-09	-2.93915e-15			4.06343e-10	3.28585e-06
		5.38443e-07	-100			5.38443e-07	-100									1.22656e-09	0.0980171			4.06861e-10	0.00253792
		5.38443e-07	-100			5.38443e-07	-100									1.22813e-09	0.19509			4.0738e-10	0.000692985
		5.38443e-07	-100			5.38443e-07	-100									1.22969e-09	0.290285			4.07898e-10	0.00287841
		5.38443e-07	-100			5.38443e-07	-100									1.23125e-09	0.382683			4.08416e-10	0.00340324
		5.38443e-07	-100			5.38443e-07	-100									1.23281e-09	0.471397			4.08935e-10	0.00169707
		5.38443e-07	-100			5.38443e-07	-100									1.23438e-09	0.55557			4.09453e-10	0.00826238
		5.38443e-07	-100			5.38443e-07	-100									1.23594e-09	0.634393			4.09971e-10	8.64736e-05
		5.38443e-07	-100			5.38443e-07	-100									1.2375e-09	0.707107			4.10489e-10	0.013138
		5.38443e-07	-100			5.38443e-07	-100									1.23906e-09	0.77301			4.11008e-10	0.00159225
		5.38442e-07	-100			5.38443e-07	-100									1.24062e-09	0.83147			4.11526e-10	0.0140525
		5.38442e-07	-100			5.38442e-07	-100									1.24219e-09	0.881921			4.12044e-10	0.00979616
		5.38442e-07	-100			5.38442e-07	-100									1.24375e-09	0.92388			4.12563e-10	0.00890863
		5.38442e-07	-100			5.38442e-07	-100									1.24531e-09	0.95694			4.13081e-10	0.0242642
		5.38442e-07	-100			5.38442e-07	-100									1.24687e-09	0.980785			4.13599e-10	0.00162078
		5.38442e-07	-100			5.38442e-07	-100									1.24844e-09	0.995185			4.14117e-10	0.037932
		5.38442e-07	-100			5.38442e-07	-100									1.25e-09	1			4.14636e-10	0.00149192
		5.38442e-07	-100			5.38442e-07	-100									1.25156e-09	0.995185			4.15154e-10	0.0405868
		5.38442e-07	-100			5.38442e-07	-100									1.25313e-09	0.980785			4.15672e-10	0.0167969
		5.38442e-07	-100			5.38442e-07	-100									1.25469e-09	0.95694			4.16191e-10	0.0279491
		5.38442e-07	-100			5.38442e-07	-100									1.25625e-09	0.92388			4.16709e-10	0.0457819
		5.38442e-07	-100			5.38442e-07	-100									1.25781e-09	0.881921			4.17227e-10	0.00840799
		5.38442e-07	-100			5.38442e-07	-100									1.25937e-09	0.83147			4.17746e-10	0.0734321
		5.38442e-07	-100			5.38441e-07	-100									1.26094e-09	0.77301			4.18264e-10	0.00024944
		5.38441e-07	-100			5.38441e-07	-100									1.2625e-09	0.707107			4.18782e-10	0.0806148
		5.38441e-07	-100			5.38441e-07	-100									1.26406e-09	0.634393			4.193e-10	0.0186118
		5.38441e-07	-100			5.38441e-07	-100									1.26562e-09	0.55557			4.19819e-10	0.059541
		5.38441e-07	-100			5.38441e-07	-100									1.26719e-09	0.471397			4.20337e-10	0.0604717
		5.38441e-07	-100			5.38441e-07	-100									1.26875e-09	0.382683			4.20855e-10	0.0235246
		5.38441e-07	-100			5.38441e-07	-100									1.27031e-09	0.290285			4.21374e-10	0.102537
		5.38441e-07	-100			5.38441e-07	-100									1.27188e-09	0.19509			4.21892e-10	0.000680025
		5.38441e-07	-100			5.38441e-07	-100									1.27344e-09	0.0980171			4.2241e-10	0.116561
		5.38441e-07	-100			5.38441e-07	-100									1.275e-09	-4.91097e-16			4.22928e-10	0.0130203
		5.38441e-07	-100			5.38441e-07	-100									1.27656e-09	-0.0980171			4.23447e-10	0.0910168
		5.38441e-07	-100			5.38441e-07	-100									1.27813e-09	-0.19509			4.23965e-10	0.0574689
		5.38441e-07	-100			5.38441e-07	-100									1.27969e-09	-0.290285			4.24483e-10	0.0426546
		5.3844e-07	-100			5.3844e-07	-100									1.28125e-09	-0.382683			4.25002e-10	0.105906
		5.3844e-07	-100			5.3844e-07	-100									1.28281e-09	-0.471397			4.2552e-10	0.00546956
		5.3844e-07	-100			5.3844e-07	-100									1.28437e-09	-0.55557			4.26038e-10	0.125209
		5.3844e-07	-100			5.3844e-07	-100									1.28594e-09	-0.634393			4.26557e-10	0.00491214
		5.3844e-07	-100			5.3844e-07	-100									1.2875e-09	-0.707107			4.27075e-10	0.102333
		5.3844e-07	-100			5.3844e-07	-100									1.28906e-09	-0.77301			4.27593e-10	0.0390695
		5.3844e-07	-100			5.3844e-07	-100									1.29062e-09	-0.83147			4.28111e-10	0.0538605
		5.3844e-07	-100			5.3844e-07	-100									1.29219e-09	-0.881921			4.2863e-10	0.0810425
		5.3844e-07	-100			5.3844e-07	-100									1.29375e-09	-0.92388			4.29148e-10	0.0120834
		5.3844e-07	-100			5.3844e-07	-100									1.29531e-09	-0.95694			4.29666e-10	0.100268
		5.3844e-07	-100			5.3844e-07	-100									1.29688e-09	-0.980785			4.30185e-10	0.000448842
		5.3844e-07	-100			5.3844e-07	-100									1.29844e-09	-0.995185			4.30703e-10	0.0851377
		5.3844e-07	-100			5.3844e-07	-100									1.3e-09	-1			4.31221e-10	0.01836
		5.3844e-07	-100			5.38439e-07	-100									1.30156e-09	-0.995185			4.31739e-10	0.0484913
		5.38439e-07	-100			5.38439e-07	-100									1.30313e-09	-0.980785			4.32258e-10	0.0453229
		5.38439e-07	-100			5.38439e-07	-100									1.30469e-09	-0.95694			4.32776e-10	0.0145544
		5.38439e-07	-100			5.38439e-07	-100									1.30625e-09	-0.92388			4.33294e-10	0.0591669
		5.38439e-07	-100			5.38439e-07	-100									1.30781e-09	-0.881921			4.33813e-10	0.00024166
		5.38439e-07	-100			5.38439e-07	-100									1.30937e-09	-0.83147			4.34331e-10	0.0517502
		5.38439e-07	-100			5.38439e-07	-100									1.31094e-09	-0.77301			4.34849e-10	0.00548176
		5.38439e-07	-100			5.38439e-07	-100									1.3125e-09	-0.707107			4.35368e-10	0.030914
		5.38439e-07	-100			5.38439e-07	-100									1.31406e-09	-0.634393			4.35886e-10	0.0178491
		5.38439e-07	-100			5.38439e-07	-100									1.31562e-09	-0.55557			4.36404e-10	0.0109177
		5.38439e-07	-100			5.38439e-07	-100									1.31719e-09	-0.471397			4.36922e-10	0.0247813
		5.38439e-07	-100			5.38439e-07	-100									1.31875e-09	-0.382683			4.37441e-10	0.000977776
		5.38439e-07	-100			5.38439e-07	-100									1.32031e-09	-0.290285			4.37959e-10	0.0219587
		5.38439e-07	-100			5.38439e-07	-100									1.32188e-09	-0.19509			4.38477e-10	0.000837777
		5.38438e-07	-100			5.38438e-07	-100									1.32344e-09	-0.0980171			4.38996e-10	0.0132413
		5.38438e-07	-100			5.38438e-07	-100									1.325e-09	3.92135e-15			4.39514e-10	0.0045424
		5.38438e-07	-100			5.38438e-07	-100									1.32656e-09	0.0980171			4.40032e-10	0.00502112
		5.38438e-07	-100			5.38438e-07	-100									1.32812e-09	0.19509			4.4055e-10	0.00669299
		5.38438e-07	-100			5.38438e-07	-100									1.32969e-09	0.290285			4.41069e-10	0.000771727
		5.38438e-07	-100			5.38438e-07	-100									1.33125e-09	0.382683			4.41587e-10	0.00575491
		5.38438e-07	-100			5.38438e-07	-100									1.33281e-09	0.471397			4.42105e-10	2.94452e-05
		5.38438e-07	-100			5.38438e-07	-100									1.33437e-09	0.55557			4.42624e-10	0.00327534
		5.38438e-07	-100			5.38438e-07	-100									1.33594e-09	0.634393			4.43142e-10	0.000606968
		5.38438e-07	-100			5.38438e-07	-100									1.3375e-09	0.707107			4.4366e-10	0.00119477
		5.38438e-07	-100			5.38438e-07	-100									1.33906e-09	0.77301			4.44179e-10	0.000914936
		5.38438e-07	-100			5.38438e-07	-100									1.34063e-09	0.83147			4.44697e-10	0.000214221
		5.38438e-07	-100			5.38438e-07	-100									1.34219e-09	0.881921			4.45215e-10	0.000701071
		5.38437e-07	-100			5.38437e-07	-100									1.34375e-09	0.92388			4.45733e-10	1.32725e-06
		5.38437e-07	-100			5.38437e-07	-100									1.34531e-09	0.95694			4.46252e-10	0.000356653
		5.38437e-07	-100			5.38437e-07	-100									1.34688e-09	0.980785			4.4677e-10	3.17277e-05
		5.38437e-07	-100			5.38437e-07	-100									1.34844e-09	0.995185			4.47288e-10	0.000137631
		5.38437e-07	-100			5.38437e-07	-100									1.35e-09	1			4.47807e-10	7.39309e-05
		5.38437e-07	-100			5.38437e-07	-100									1.35156e-09	0.995185			4.48325e-10	4.22524e-05
		5.38437e-07	-100			5.38437e-07	-100									1.35312e-09	0.980785			4.48843e-10	0.000110869
		5.38437e-07	-100			5.38437e-07	-100									1.35469e-09	0.95694			4.49361e-10	4.38941e-06
		5.38437e-07	-100			5.38437e-07	-100									1.35625e-09	0.92388			4.4988e-10	0.000126855
		5.38437e-07	-100			5.38437e-07	-100									1.35781e-09	0.881921			4.50398e-10	6.08408e-06
		5.38437e-07	-100			5.38437e-07	-100									1.35937e-09	0.83147			4.50916e-10	0.000103945
		5.38437e-07	-100			5.38437e-07	-100									1.36094e-09	0.77301			4.51435e-10	4.6917e-05
		5.38437e-07	-100			5.38437e-07	-100									1.3625e-09	0.707107			4.51953e-10	6.3846e-05
		5.38437e-07	-100			5.38436e-07	-100									1.36406e-09	0.634393			4.52471e-10	0.000129813
		5.38436e-07	-100			5.38436e-07	-100									1.36563e-09	0.55557			4.5299e-10	2.22556e-05
		5.38436e-07	-100			5.38436e-07	-100									1.36719e-09	0.471397			4.53508e-10	0.000304409
		5.38436e-07	-100			5.38436e-07	-100									1.36875e-09	0.382683			4.54026e-10	3.63332e-06
		5.38436e-07	-100			5.38436e-07	-100									1.37031e-09	0.290285			4.54544e-10	0.000579328
		5.38436e-07	-100			5.38436e-07	-100									1.37188e-09	0.19509			4.55063e-10	0.000213137
		5.38436e-07	-100			5.38436e-07	-100									1.37344e-09	0.0980171			4.55581e-10	0.000737528
		5.38436e-07	-100			5.38436e-07	-100									1.375e-09	-7.35159e-15			4.56099e-10	0.0011057
		5.38436e-07	-100			5.38436e-07	-100									1.37656e-09	-0.0980171			4.56618e-10	0.000454055
		5.38436e-07	-100			5.38436e-07	-100									1.37812e-09	-0.19509			4.57136e-10	0.00295586
		5.38436e-07	-100			5.38436e-07	-100									1.37969e-09	-0.290285			4.57654e-10	6.59408e-06
		5.38436e-07	-100			5.38436e-07	-100									1.38125e-09	-0.382683			4.58173e-10	0.00509817
		5.38436e-07	-100			5.38436e-07	-100									1.38281e-09	-0.471397			4.58691e-10	0.000869066
		5.38435e-07	-100			5.38436e-07	-100									1.38437e-09	-0.55557			4.59209e-10	0.00578534
		5.38435e-07	-100			5.38435e-07	-100									1.38594e-09	-0.634393			4.59727e-10	0.00498705
		5.38435e-07	-100			5.38435e-07	-100									1.3875e-09	-0.707107			4.60246e-10	0.00371402
		5.38435e-07	-100			5.38435e-07	-100									1.38906e-09	-0.77301			4.60764e-10	0.0126307
		5.38435e-07	-100			5.38435e-07	-100									1.39063e-09	-0.83147			4.61282e-10	0.000514511
		5.38435e-07	-100			5.38435e-07	-100									1.39219e-09	-0.881921			4.61801e-10	0.0204167
		5.38435e-07	-100			5.38435e-07	-100									1.39375e-09	-0.92388			4.62319e-10	0.00131565
		5.38435e-07	-100			5.38435e-07	-100									1.39531e-09	-0.95694			4.62837e-10	0.0224334
		5.38435e-07	-100			5.38435e-07	-100									1.39688e-09	-0.980785			4.63355e-10	0.0114625
		5.38435e-07	-100			5.38435e-07	-100									1.39844e-09	-0.995185			4.63874e-10	0.0154324
		5.38435e-07	-100			5.38435e-07	-100									1.4e-09	-1			4.64392e-10	0.0307148
		5.38435e-07	-100			5.38435e-07	-100									1.40156e-09	-0.995185			4.6491e-10	0.00410869
		5.38435e-07	-100			5.38435e-07	-100									1.40312e-09	-0.980785			4.65429e-10	0.0498544
		5.38435e-07	-100			5.38435e-07	-100									1.40469e-09	-0.95694			4.65947e-10	0.000604816
		5.38434e-07	-100			5.38434e-07	-100									1.40625e-09	-0.92388			4.66465e-10	0.055415
		5.38434e-07	-100			5.38434e-07	-100									1.40781e-09	-0.881921			4.66984e-10	0.0162313
		5.38434e-07	-100			5.38434e-07	-100									1.40938e-09	-0.83147			4.67502e-10	0.0408614
		5.38434e-07	-100			5.38434e-07	-100									1.41094e-09	-0.77301			4.6802e-10	0.0499607
		5.38434e-07	-100			5.38434e-07	-100									1.4125e-09	-0.707107			4.68538e-10	0.0151573
		5.38434e-07	-100			5.38434e-07	-100									1.41406e-09	-0.634393			4.69057e-10	0.0845226
		5.38434e-07	-100			5.38434e-07	-100									1.41563e-09	-0.55557			4.69575e-10	7.57249e-05
		5.38434e-07	-100			5.38434e-07	-100									1.41719e-09	-0.471397			4.70093e-10	0.0967652
		5.38434e-07	-100			5.38434e-07	-100									1.41875e-09	-0.382683			4.70612e-10	0.014613
		5.38434e-07	-100			5.38434e-07	-100									1.42031e-09	-0.290285			4.7113e-10	0.0756789
		5.38434e-07	-100			5.38434e-07	-100									1.42187e-09	-0.19509			4.71648e-10	0.057571
		5.38434e-07	-100			5.38434e-07	-100									1.42344e-09	-0.0980171			4.72166e-10	0.0342816
		5.38434e-07	-100			5.38434e-07	-100									1.425e-09	1.07818e-14			4.72685e-10	0.104584
		5.38434e-07	-100			5.38433e-07	-100									1.42656e-09	0.0980171			4.73203e-10	0.00314653
		5.38433e-07	-100			5.38433e-07	-100									1.42812e-09	0.19509			4.73721e-10	0.124284
		5.38433e-07	-100			5.38433e-07	-100									1.42969e-09	0.290285			4.7424e-10	0.00768426
		5.38433e-07	-100			5.38433e-07	-100									1.43125e-09	0.382683			4.74758e-10	0.102031
		5.38433e-07	-100			5.38433e-07	-100									1.43281e-09	0.471397			4.75276e-10	0.0475372
		5.38433e-07	-100			5.38433e-07	-100									1.43438e-09	0.55557			4.75795e-10	0.052746
		5.38433e-07	-100			5.38433e-07	-100									1.43594e-09	0.634393			4.76313e-10	0.0958699
		5.38433e-07	-100			5.38433e-07	-100									1.4375e-09	0.707107			4.76831e-10	0.0102697
		5.38433e-07	-100			5.38433e-07	-100									1.43906e-09	0.77301			4.77349e-10	0.118991
		5.38433e-07	-100			5.38433e-07	-100									1.44063e-09	0.83147			4.77868e-10	0.00158358
		5.38433e-07	-100			5.38433e-07	-100									1.44219e-09	0.881921			4.78386e-10	0.101697
		5.38433e-07	-100			5.38433e-07	-100									1.44375e-09	0.92388			4.78904e-10	0.0276387
		5.38433e-07	-100			5.38433e-07	-100									1.44531e-09	0.95694			4.79423e-10	0.0576391
		5.38432e-07	-100			5.38432e-07	-100									1.44687e-09	0.980785			4.79941e-10	0.0648434
		5.38432e-07	-100			5.38432e-07	-100									1.44844e-09	0.995185			4.80459e-10	0.0161935
		5.38432e-07	-100			5.38432e-07	-100									1.45e-09	1			4.80977e-10	0.0846766
		5.38432e-07	-100			5.38432e-07	-100									1.45156e-09	0.995185			4.81496e-10	2.1295e-05
		5.38432e-07	-100			5.38432e-07	-100									1.45312e-09	0.980785			4.82014e-10	0.07494
		5.38432e-07	-100			5.38432e-07	-100									1.45469e-09	0.95694			4.82532e-10	0.0106907
		5.38432e-07	-100			5.38432e-07	-100									1.45625e-09	0.92388			4.83051e-10	0.0452167
		5.38432e-07	-100			5.38432e-07	-100									1.45781e-09	0.881921			4.83569e-10	0.0316347
		5.38432e-07	-100			5.38432e-07	-100									1.45938e-09	0.83147			4.84087e-10	0.0155996
		5.38432e-07	-100			5.38432e-07	-100									1.46094e-09	0.77301			4.84606e-10	0.0439365
		5.38432e-07	-100			5.38432e-07	-100									1.4625e-09	0.707107			4.85124e-10	0.000979085
		5.38432e-07	-100			5.38432e-07	-100									1.46406e-09	0.634393			4.85642e-10	0.0399493
		5.38432e-07	-100			5.38432e-07	-100									1.46563e-09	0.55557			4.8616e-10	0.00238721
		5.38432e-07	-100			5.38431e-07	-100									1.46719e-09	0.471397			4.86679e-10	0.0248961
		5.38431e-07	-100			5.38431e-07	-100									1.46875e-09	0.382683			4.87197e-10	0.010551
		5.38431e-07	-100			5.38431e-07	-100									1.47031e-09	0.290285			4.87715e-10	0.0095837
		5.38431e-07	-100			5.38431e-07	-100									1.47187e-09	0.19509			4.88234e-10	0.0157814
		5.38431e-07	-100			5.38431e-07	-100									1.47344e-09	0.0980171			4.88752e-10	0.00132092
		5.38431e-07	-100			5.38431e-07	-100									1.475e-09	-1.23796e-18			4.8927e-10	0.014424
		5.38431e-07	-100			5.38431e-07	-100									1.47656e-09	-0.0980171			4.89788e-10	0.000196244
		5.38431e-07	-100			5.38431e-07	-100									1.47813e-09	-0.19509			4.90307e-10	0.00886091
		5.38431e-07	-100			5.38431e-07	-100									1.47969e-09	-0.290285			4.90825e-10	0.00213351
		5.38431e-07	-100			5.38431e-07	-100									1.48125e-09	-0.382683			4.91343e-10	0.00349753
		5.38431e-07	-100			5.38431e-07	-100									1.48281e-09	-0.471397			4.91862e-10	0.00343678
		5.38431e-07	-100			5.38431e-07	-100									1.48438e-09	-0.55557			4.9238e-10	0.000659578
		5.38431e-07	-100			5.38431e-07	-100									1.48594e-09	-0.634393			4.92898e-10	0.00296095
		5.3843e-07	-100			5.38431e-07	-100									1.4875e-09	-0.707107			4.93417e-10	1.29093e-07
		5.3843e-07	-100			5.3843e-07	-100									1.48906e-09	-0.77301			4.93935e-10	0.00163815
		5.3843e-07	-100			5.3843e-07	-100									1.49062e-09	-0.83147			4.94453e-10	0.000200634
		5.3843e-07	-100			5.3843e-07	-100									1.49219e-09	-0.881921			4.94971e-10	0.00059679
		5.3843e-07	-100			5.3843e-07	-100									1.49375e-09	-0.92388			4.9549e-10	0.000336131
		5.3843e-07	-100			5.3843e-07	-100									1.49531e-09	-0.95694			4.96008e-10	0.000122384
		5.3843e-07	-100			5.3843e-07	-100									1.49687e-09	-0.980785			4.96526e-10	0.000261157
		5.3843e-07	-100			5.3843e-07	-100									1.49844e-09	-0.995185			4.97045e-10	4.18336e-06
		5.3843e-07	-100			5.3843e-07	-100									1.5e-09	-1			4.97563e-10	0.000162522
		5.3843e-07	-100			5.3843e-07	-100									1.50156e-09	-0.995185			4.98081e-10	1.38202e-05
		5.3843e-07	-100			5.3843e-07	-100									1.50313e-09	-0.980785			4.98599e-10	0.000109012
		5.3843e-07	-100			5.3843e-07	-100									1.50469e-09	-0.95694			4.99118e-10	4.34073e-05
		5.3843e-07	-100			5.3843e-07	-100									1.50625e-09	-0.92388			4.99636e-10	5.73226e-05
		5.3843e-07	-100			5.3843e-07	-100									1.50781e-09	-0.881921			5.00154e-10	4.63918e-05
		5.38429e-07	-100			5.3843e-07	-100									1.50938e-09	-0.83147			5.00673e-10	2.07996e-05
		5.38429e-07	-100			5.38429e-07	-100									1.51094e-09	-0.77301			5.01191e-10	4.97337e-05
		5.38429e-07	-100			5.38429e-07	-100									1.5125e-09	-0.707107			5.01709e-10	3.52751e-05
		5.38429e-07	-100			5.38429e-07	-100									1.51406e-09	-0.634393			5.02228e-10	4.24342e-05
		5.38429e-07	-100			5.38429e-07	-100									1.51562e-09	-0.55557			5.02746e-10	5.8238e-05
		5.38429e-07	-100			5.38429e-07	-100									1.51719e-09	-0.471397			5.03264e-10	0.000124315
		5.38429e-07	-100			5.38429e-07	-100									1.51875e-09	-0.382683			5.03782e-10	8.70799e-05
		5.38429e-07	-100			5.38429e-07	-100									1.52031e-09	-0.290285			5.04301e-10	0.000458656
		5.38429e-07	-100			5.38429e-07	-100									1.52187e-09	-0.19509			5.04819e-10	3.28349e-05
		5.38429e-07	-100			5.38429e-07	-100									1.52344e-09	-0.0980171			5.05337e-10	0.0010976
		5.38429e-07	-100			5.38429e-07	-100									1.525e-09	-1.07794e-14			5.05856e-10	6.60633e-05
		5.38429e-07	-100			5.38429e-07	-100									1.52656e-09	0.0980171			5.06374e-10	0.00170398
		5.38429e-07	-100			5.38429e-07	-100									1.52813e-09	0.19509			5.06892e-10	0.000964856
		5.38429e-07	-100			5.38429e-07	-100									1.52969e-09	0.290285			5.07411e-10	0.00166371
		5.38428e-07	-100			5.38428e-07	-100									1.53125e-09	0.382683			5.07929e-10	0.00345132
		5.38428e-07	-100			5.38428e-07	-100									1.53281e-09	0.471397			5.08447e-10	0.000627316
		5.38428e-07	-100			5.38428e-07	-100									1.53438e-09	0.55557			5.08965e-10	0.00728303
		5.38428e-07	-100			5.38428e-07	-100									1.53594e-09	0.634393			5.09484e-10	6.43399e-05
		5.38428e-07	-100			5.38428e-07	-100									1.5375e-09	0.707107			5.10002e-10	0.0103034
		5.38428e-07	-100			5.38428e-07	-100									1.53906e-09	0.77301			5.1052e-10	0.00300237
		5.38428e-07	-100			5.38428e-07	-100									1.54062e-09	0.83147			5.11039e-10	0.00944711
		5.38428e-07	-100			5.38428e-07	-100									1.54219e-09	0.881921			5.11557e-10	0.0116446
		5.38428e-07	-100			5.38428e-07	-100									1.54375e-09	0.92388			5.12075e-10	0.00438524
		5.38428e-07	-100			5.38428e-07	-100									1.54531e-09	0.95694			5.12593e-10	0.0240797
		5.38428e-07	-100			5.38428e-07	-100									1.54687e-09	0.980785			5.13112e-10	7.80801e-05
		5.38428e-07	-100			5.38428e-07	-100									1.54844e-09	0.995185			5.1363e-10	0.0329569
		5.38427e-07	-100			5.38428e-07	-100									1.55e-09	1			5.14148e-10	0.00469688
		5.38427e-07	-100			5.38427e-07	-100									1.55156e-09	0.995185			5.14667e-10	0.030583
		5.38427e-07	-100			5.38427e-07	-100									1.55313e-09	0.980785			5.15185e-10	0.0232402
		5.38427e-07	-100			5.38427e-07	-100									1.55469e-09	0.95694			5.15703e-10	0.0167015
		5.38427e-07	-100			5.38427e-07	-100									1.55625e-09	0.92388			5.16222e-10	0.0501356
		5.38427e-07	-100			5.38427e-07	-100									1.55781e-09	0.881921			5.1674e-10	0.00217207
		5.38427e-07	-100			5.38427e-07	-100									1.55937e-09	0.83147			5.17258e-10	0.0696674
		5.38427e-07	-100			5.38427e-07	-100									1.56094e-09	0.77301			5.17776e-10	0.00380047
		5.38427e-07	-100			5.38427e-07	-100									1.5625e-09	0.707107			5.18295e-10	0.0668964
		5.38427e-07	-100			5.38427e-07	-100									1.56406e-09	0.634393			5.18813e-10	0.0307451
		5.38427e-07	-100			5.38427e-07	-100									1.56562e-09	0.55557			5.19331e-10	0.0408928
		5.38427e-07	-100			5.38427e-07	-100									1.56719e-09	0.471397			5.1985e-10	0.0731601
		5.38427e-07	-100			5.38427e-07	-100									1.56875e-09	0.382683			5.20368e-10	0.00999363
		5.38427e-07	-100			5.38426e-07	-100									1.57031e-09	0.290285			5.20886e-10	0.105788
		5.38426e-07	-100			5.38426e-07	-100									1.57188e-09	0.19509			5.21404e-10	0.000976917
		5.38426e-07	-100			5.38426e-07	-100									1.57344e-09	0.0980171			5.21923e-10	0.105392
		5.38426e-07	-100			5.38426e-07	-100									1.575e-09	7.34912e-15			5.22441e-10	0.027687
		5.38426e-07	-100			5.38426e-07	-100									1.57656e-09	-0.0980171			5.22959e-10	0.069935
		5.38426e-07	-100			5.38426e-07	-100									1.57813e-09	-0.19509			5.23478e-10	0.0776163
		5.38426e-07	-100			5.38426e-07	-100									1.57969e-09	-0.290285			5.23996e-10	0.0237155
		5.38426e-07	-100			5.38426e-07	-100									1.58125e-09	-0.382683			5.24514e-10	0.118808
		5.38426e-07	-100			5.38426e-07	-100									1.58281e-09	-0.471397			5.25033e-10	0.000199173
		5.38426e-07	-100			5.38426e-07	-100									1.58437e-09	-0.55557			5.25551e-10	0.122743
		5.38426e-07	-100			5.38426e-07	-100									1.58594e-09	-0.634393			5.26069e-10	0.0164202
		5.38426e-07	-100			5.38426e-07	-100									1.5875e-09	-0.707107			5.26587e-10	0.0867034
		5.38426e-07	-100			5.38426e-07	-100									1.58906e-09	-0.77301			5.27106e-10	0.0601677
		5.38426e-07	-100			5.38426e-07	-100									1.59062e-09	-0.83147			5.27624e-10	0.0358714
		5.38425e-07	-100			5.38425e-07	-100									1.59219e-09	-0.881921			5.28142e-10	0.099284
		5.38425e-07	-100			5.38425e-07	-100									1.59375e-09	-0.92388			5.28661e-10	0.00328128
		5.38425e-07	-100			5.38425e-07	-100									1.59531e-09	-0.95694			5.29179e-10	0.106474
		5.38425e-07	-100			5.38425e-07	-100									1.59688e-09	-0.980785			5.29697e-10	0.00567029
		5.38425e-07	-100			5.38425e-07	-100									1.59844e-09	-0.995185			5.30215e-10	0.0789817
		5.38425e-07	-100			5.38425e-07	-100									1.6e-09	-1			5.30734e-10	0.0334652
		5.38425e-07	-100			5.38425e-07	-100									1.60156e-09	-0.995185			5.31252e-10	0.037135
		5.38425e-07	-100			5.38425e-07	-100									1.60313e-09	-0.980785			5.3177e-10	0.0611786
		5.38425e-07	-100			5.38425e-07	-100									1.60469e-09	-0.95694			5.32289e-10	0.00677631
		5.38425e-07	-100			5.38425e-07	-100									1.60625e-09	-0.92388			5.32807e-10	0.0683051
		5.38425e-07	-100			5.38425e-07	-100									1.60781e-09	-0.881921			5.33325e-10	0.000701736
		5.38425e-07	-100			5.38425e-07	-100									1.60937e-09	-0.83147			5.33844e-10	0.0524748
		5.38425e-07	-100			5.38425e-07	-100									1.61094e-09	-0.77301			5.34362e-10	0.0127749
		5.38424e-07	-100			5.38424e-07	-100									1.6125e-09	-0.707107			5.3488e-10	0.0266754
		5.38424e-07	-100			5.38424e-07	-100									1.61406e-09	-0.634393			5.35398e-10	0.0270299
		5.38424e-07	-100			5.38424e-07	-100									1.61562e-09	-0.55557			5.35917e-10	0.00677126
		5.38424e-07	-100			5.38424e-07	-100									1.61719e-09	-0.471397			5.36435e-10	0.03141
		5.38424e-07	-100			5.38424e-07	-100									1.61875e-09	-0.382683			5.36953e-10	2.20724e-05
		5.38424e-07	-100			5.38424e-07	-100									1.62031e-09	-0.290285			5.37472e-10	0.024475
		5.38424e-07	-100			5.38424e-07	-100									1.62188e-09	-0.19509			5.3799e-10	0.00302738
		5.38424e-07	-100			5.38424e-07	-100									1.62344e-09	-0.0980171			5.38508e-10	0.0128415
		5.38424e-07	-100			5.38424e-07	-100									1.625e-09	-3.91887e-15			5.39026e-10	0.00798171
		5.38424e-07	-100			5.38424e-07	-100									1.62656e-09	0.0980171			5.39545e-10	0.00384593
		5.38424e-07	-100			5.38424e-07	-100									1.62812e-09	0.19509			5.40063e-10	0.0095188
		5.38424e-07	-100			5.38424e-07	-100									1.62969e-09	0.290285			5.40581e-10	0.000230967
		5.38424e-07	-100			5.38424e-07	-100									1.63125e-09	0.382683			5.411e-10	0.00720768
		5.38424e-07	-100			5.38424e-07	-100									1.63281e-09	0.471397			5.41618e-10	0.000351119
		5.38423e-07	-100			5.38423e-07	-100									1.63437e-09	0.55557			5.42136e-10	0.00365
		5.38423e-07	-100			5.38423e-07	-100									1.63594e-09	0.634393			5.42655e-10	0.00132595
		5.38423e-07	-100			5.38423e-07	-100									1.6375e-09	0.707107			5.43173e-10	0.00112316
		5.38423e-07	-100			5.38423e-07	-100									1.63906e-09	0.77301			5.43691e-10	0.00153557
		5.38423e-07	-100			5.38423e-07	-100									1.64063e-09	0.83147			5.44209e-10	0.000123426
		5.38423e-07	-100			5.38423e-07	-100									1.64219e-09	0.881921			5.44728e-10	0.00103297
		5.38423e-07	-100			5.38423e-07	-100									1.64375e-09	0.92388			5.45246e-10	1.04176e-05
		5.38423e-07	-100			5.38423e-07	-100									1.64531e-09	0.95694			5.45764e-10	0.000462917
		5.38423e-07	-100			5.38423e-07	-100									1.64688e-09	0.980785			5.46283e-10	9.03983e-05
		5.38423e-07	-100			5.38423e-07	-100									1.64844e-09	0.995185			5.46801e-10	0.000140515
		5.38423e-07	-100			5.38423e-07	-100									1.65e-09	1			5.47319e-10	0.000121519
		5.38423e-07	-100			5.38423e-07	-100									1.65156e-09	0.995185			5.47837e-10	2.55293e-05
		5.38422e-07	-100			5.38423e-07	-100									1.65312e-09	0.980785			5.48356e-10	0.000130049
		5.38422e-07	-100			5.38422e-07	-100									1.65469e-09	0.95694			5.48874e-10	4.52077e-08
		5.38422e-07	-100			5.38422e-07	-100									1.65625e-09	0.92388			5.49392e-10	0.000122615
		5.38422e-07	-100			5.38422e-07	-100									1.65781e-09	0.881921			5.49911e-10	1.82722e-05
		5.38422e-07	-100			5.38422e-07	-100									1.65937e-09	0.83147			5.50429e-10	8.48935e-05
		5.38422e-07	-100			5.38422e-07	-100									1.66094e-09	0.77301			5.50947e-10	6.69528e-05
		5.38422e-07	-100			5.38422e-07	-100									1.6625e-09	0.707107			5.51466e-10	3.71859e-05
		5.38422e-07	-100			5.38422e-07	-100									1.66406e-09	0.634393			5.51984e-10	0.000129103
		5.38422e-07	-100			5.38422e-07	-100									1.66563e-09	0.55557			5.52502e-10	4.07497e-06
		5.38422e-07	-100			5.38422e-07	-100									1.66719e-09	0.471397			5.5302e-10	0.000225451
		5.38422e-07	-100			5.38422e-07	-100									1.66875e-09	0.382683			5.53539e-10	2.08916e-05
		5.38422e-07	-100			5.38422e-07	-100									1.67031e-09	0.290285			5.54057e-10	0.000357486
		5.38422e-07	-100			5.38422e-07	-100									1.67188e-09	0.19509			5.54575e-10	0.000254702
		5.38422e-07	-100			5.38422e-07	-100									1.67344e-09	0.0980171			5.55094e-10	0.000379327
		5.38421e-07	-100			5.38421e-07	-100									1.675e-09	4.88621e-16			5.55612e-10	0.00101979
		5.38421e-07	-100			5.38421e-07	-100									1.67656e-09	-0.0980171			5.5613e-10	0.000139865
		5.38421e-07	-100			5.38421e-07	-100									1.67812e-09	-0.19509			5.56648e-10	0.00239785
		5.38421e-07	-100			5.38421e-07	-100									1.67969e-09	-0.290285			5.57167e-10	5.35667e-05
		5.38421e-07	-100			5.38421e-07	-100									1.68125e-09	-0.382683			5.57685e-10	0.00370746
		5.38421e-07	-100			5.38421e-07	-100									1.68281e-09	-0.471397			5.58203e-10	0.00141038
		5.38421e-07	-100			5.38421e-07	-100									1.68437e-09	-0.55557			5.58722e-10	0.00362217
		5.38421e-07	-100			5.38421e-07	-100									1.68594e-09	-0.634393			5.5924e-10	0.00550186
		5.38421e-07	-100			5.38421e-07	-100									1.6875e-09	-0.707107			5.59758e-10	0.00165272
		5.38421e-07	-100			5.38421e-07	-100									1.68906e-09	-0.77301			5.60277e-10	0.0118053
		5.38421e-07	-100			5.38421e-07	-100									1.69063e-09	-0.83147			5.60795e-10	1.44986e-07
		5.38421e-07	-100			5.38421e-07	-100									1.69219e-09	-0.881921			5.61313e-10	0.0168584
		5.38421e-07	-100			5.38421e-07	-100									1.69375e-09	-0.92388			5.61831e-10	0.00323022
		5.38421e-07	-100			5.3842e-07	-100									1.69531e-09	-0.95694			5.6235e-10	0.016072
		5.3842e-07	-100			5.3842e-07	-100									1.69688e-09	-0.980785			5.62868e-10	0.0147385
		5.3842e-07	-100			5.3842e-07	-100									1.69844e-09	-0.995185			5.63386e-10	0.00857875
		5.3842e-07	-100			5.3842e-07	-100									1.7e-09	-1			5.63905e-10	0.0320045
		5.3842e-07	-100			5.3842e-07	-100									1.70156e-09	-0.995185			5.64423e-10	0.000751694
		5.3842e-07	-100			5.3842e-07	-100									1.70312e-09	-0.980785			5.64941e-10	0.0453412
		5.3842e-07	-100			5.3842e-07	-100									1.70469e-09	-0.95694			5.6546e-10	0.00371054
		5.3842e-07	-100			5.3842e-07	-100									1.70625e-09	-0.92388			5.65978e-10	0.04403
		5.3842e-07	-100			5.3842e-07	-100									1.70781e-09	-0.881921			5.66496e-10	0.0246203
		5.3842e-07	-100			5.3842e-07	-100									1.70938e-09	-0.83147			5.67014e-10	0.0265279
		5.3842e-07	-100			5.3842e-07	-100									1.71094e-09	-0.77301			5.67533e-10	0.0575909
		5.3842e-07	-100			5.3842e-07	-100									1.7125e-09	-0.707107			5.68051e-10	0.00556535
		5.3842e-07	-100			5.3842e-07	-100									1.71406e-09	-0.634393			5.68569e-10	0.0837651
		5.38419e-07	-100			5.3842e-07	-100									1.71563e-09	-0.55557			5.69088e-10	0.00178186
		5.38419e-07	-100			5.38419e-07	-100									1.71719e-09	-0.471397			5.69606e-10	0.0840184
		5.38419e-07	-100			5.38419e-07	-100									1.71875e-09	-0.382683			5.70124e-10	0.0276118
		5.38419e-07	-100			5.38419e-07	-100									1.72031e-09	-0.290285			5.70642e-10	0.0554405
		5.38419e-07	-100			5.38419e-07	-100									1.72187e-09	-0.19509			5.71161e-10	0.0738213
		5.38419e-07	-100			5.38419e-07	-100									1.72344e-09	-0.0980171			5.71679e-10	0.0174135
		5.38419e-07	-100			5.38419e-07	-100									1.725e-09	2.94163e-15			5.72197e-10	0.112632
		5.38419e-07	-100			5.38419e-07	-100									1.72656e-09	0.0980171			5.72716e-10	9.28995e-06
		5.38419e-07	-100			5.38419e-07	-100									1.72812e-09	0.19509			5.73234e-10	0.11719
		5.38419e-07	-100			5.38419e-07	-100									1.72969e-09	0.290285			5.73752e-10	0.0206708
		5.38419e-07	-100			5.38419e-07	-100									1.73125e-09	0.382683			5.74271e-10	0.0828194
		5.38419e-07	-100			5.38419e-07	-100									1.73281e-09	0.471397			5.74789e-10	0.068838
		5.38419e-07	-100			5.38419e-07	-100									1.73438e-09	0.55557			5.75307e-10	0.0328411
		5.38419e-07	-100			5.38419e-07	-100									1.73594e-09	0.634393			5.75825e-10	0.112485
		5.38418e-07	-100			5.38418e-07	-100									1.7375e-09	0.707107			5.76344e-10	0.00190979
		5.38418e-07	-100			5.38418e-07	-100									1.73906e-09	0.77301			5.76862e-10	0.121545
		5.38418e-07	-100			5.38418e-07	-100									1.74063e-09	0.83147			5.7738e-10	0.00953853
		5.38418e-07	-100			5.38418e-07	-100									1.74219e-09	0.881921			5.77899e-10	0.0905279
		5.38418e-07	-100			5.38418e-07	-100									1.74375e-09	0.92388			5.78417e-10	0.046529
		5.38418e-07	-100			5.38418e-07	-100									1.74531e-09	0.95694			5.78935e-10	0.0416781
		5.38418e-07	-100			5.38418e-07	-100									1.74687e-09	0.980785			5.79453e-10	0.0834763
		5.38418e-07	-100			5.38418e-07	-100									1.74844e-09	0.995185			5.79972e-10	0.00642794
		5.38418e-07	-100			5.38418e-07	-100									1.75e-09	1			5.8049e-10	0.0938164
		5.38418e-07	-100			5.38418e-07	-100									1.75156e-09	0.995185			5.81008e-10	0.00207284
		5.38418e-07	-100			5.38418e-07	-100									1.75312e-09	0.980785			5.81527e-10	0.0727713
		5.38418e-07	-100			5.38418e-07	-100									1.75469e-09	0.95694			5.82045e-10	0.0221816
		5.38418e-07	-100			5.38418e-07	-100									1.75625e-09	0.92388			5.82563e-10	0.0369771
		5.38417e-07	-100			5.38417e-07	-100									1.75781e-09	0.881921			5.83082e-10	0.0452818
		5.38417e-07	-100			5.38417e-07	-100									1.75938e-09	0.83147			5.836e-10	0.0087551
		5.38417e-07	-100			5.38417e-07	-100									1.76094e-09	0.77301			5.84118e-10	0.0530813
		5.38417e-07	-100			5.38417e-07	-100									1.7625e-09	0.707107			5.84636e-10	2.20496e-05
		5.38417e-07	-100			5.38417e-07	-100									1.76406e-09	0.634393			5.85155e-10	0.0423688
		5.38417e-07	-100			5.38417e-07	-100									1.76563e-09	0.55557			5.85673e-10	0.00697116
		5.38417e-07	-100			5.38417e-07	-100									1.76719e-09	0.471397			5.86191e-10	0.0227935
		5.38417e-07	-100			5.38417e-07	-100									1.76875e-09	0.382683			5.8671e-10	0.0172141
		5.38417e-07	-100			5.38417e-07	-100									1.77031e-09	0.290285			5.87228e-10	0.0067284
		5.38417e-07	-100			5.38417e-07	-100									1.77187e-09	0.19509			5.87746e-10	0.0210576
		5.38417e-07	-100			5.38417e-07	-100									1.77344e-09	0.0980171			5.88264e-10	0.000247515
		5.38417e-07	-100			5.38417e-07	-100									1.775e-09	7.83898e-15			5.88783e-10	0.0168967
		5.38417e-07	-100			5.38417e-07	-100									1.77656e-09	-0.0980171			5.89301e-10	0.00123515
		5.38416e-07	-100			5.38417e-07	-100									1.77812e-09	-0.19509			5.89819e-10	0.00914742
		5.38416e-07	-100			5.38416e-07	-100									1.77969e-09	-0.290285			5.90338e-10	0.00415783
		5.38416e-07	-100			5.38416e-07	-100									1.78125e-09	-0.382683			5.90856e-10	0.00295865
		5.38416e-07	-100			5.38416e-07	-100									1.78281e-09	-0.471397			5.91374e-10	0.00521974
		5.38416e-07	-100			5.38416e-07	-100									1.78438e-09	-0.55557			5.91893e-10	0.000300391
		5.38416e-07	-100			5.38416e-07	-100									1.78594e-09	-0.634393			5.92411e-10	0.00397021
		5.38416e-07	-100			5.38416e-07	-100									1.7875e-09	-0.707107			5.92929e-10	8.02635e-05
		5.38416e-07	-100			5.38416e-07	-100									1.78906e-09	-0.77301			5.93447e-10	0.00197691
		5.38416e-07	-100			5.38416e-07	-100									1.79062e-09	-0.83147			5.93966e-10	0.000506264
		5.38416e-07	-100			5.38416e-07	-100									1.79219e-09	-0.881921			5.94484e-10	0.000614386
		5.38416e-07	-100			5.38416e-07	-100									1.79375e-09	-0.92388			5.95002e-10	0.000613573
		5.38416e-07	-100			5.38416e-07	-100									1.79531e-09	-0.95694			5.95521e-10	8.61656e-05
		5.38416e-07	-100			5.38416e-07	-100									1.79687e-09	-0.980785			5.96039e-10	0.000406632
		5.38416e-07	-100			5.38416e-07	-100									1.79844e-09	-0.995185			5.96557e-10	2.71623e-07
		5.38415e-07	-100			5.38415e-07	-100									1.8e-09	-1			5.97075e-10	0.000196618
		5.38415e-07	-100			5.38415e-07	-100									1.80156e-09	-0.995185			5.97594e-10	3.35393e-05
		5.38415e-07	-100			5.38415e-07	-100									1.80313e-09	-0.980785			5.98112e-10	9.19309e-05
		5.38415e-07	-100			5.38415e-07	-100									1.80469e-09	-0.95694			5.9863e-10	7.68593e-05
		5.38415e-07	-100			5.38415e-07	-100									1.80625e-09	-0.92388			5.99149e-10	3.24856e-05
		5.38415e-07	-100			5.38415e-07	-100									1.80781e-09	-0.881921			5.99667e-10	8.74337e-05
		5.38415e-07	-100			5.38415e-07	-100									1.80938e-09	-0.83147			6.00185e-10	3.61912e-07
		5.38415e-07	-100			5.38415e-07	-100									1.81094e-09	-0.77301			6.00704e-10	7.8919e-05
		5.38415e-07	-100			5.38415e-07	-100									1.8125e-09	-0.707107			6.01222e-10	5.20824e-06
		5.38415e-07	-100			5.38415e-07	-100									1.81406e-09	-0.634393			6.0174e-10	5.0166e-05
		5.38415e-07	-100			5.38415e-07	-100									1.81562e-09	-0.55557			6.02258e-10	4.09802e-05
		5.38415e-07	-100			5.38415e-07	-100									1.81719e-09	-0.471397			6.02777e-10	4.89491e-05
		5.38414e-07	-100			5.38415e-07	-100									1.81875e-09	-0.382683			6.03295e-10	0.000174694
		5.38414e-07	-100			5.38414e-07	-100									1.82031e-09	-0.290285			6.03813e-10	1.93099e-05
		5.38414e-07	-100			5.38414e-07	-100									1.82187e-09	-0.19509			6.04332e-10	0.000525823
		5.38414e-07	-100			5.38414e-07	-100									1.82344e-09	-0.0980171			6.0485e-10	2.64485e-05
		5.38414e-07	-100			5.38414e-07	-100									1.825e-09	-4.40873e-15			6.05368e-10	0.000974769
		5.38414e-07	-100			5.38414e-07	-100									1.82656e-09	0.0980171			6.05886e-10	0.000480307
		5.38414e-07	-100			5.38414e-07	-100									1.82813e-09	0.19509			6.06405e-10	0.0010422
		5.38414e-07	-100			5.38414e-07	-100									1.82969e-09	0.290285			6.06923e-10	0.00196427
		5.38414e-07	-100			5.38414e-07	-100									1.83125e-09	0.382683			6.07441e-10	0.000462708
		5.38414e-07	-100			5.38414e-07	-100									1.83281e-09	0.471397			6.0796e-10	0.00464332
		5.38414e-07	-100			5.38414e-07	-100									1.83438e-09	0.55557			6.08478e-10	1.21257e-05
		5.38414e-07	-100			5.38414e-07	-100									1.83594e-09	0.634393			6.08996e-10	0.00708196
		5.38414e-07	-100			5.38414e-07	-100									1.8375e-09	0.707107			6.09515e-10	0.00178273
		5.38414e-07	-100			5.38414e-07	-100									1.83906e-09	0.77301			6.10033e-10	0.007013
		5.38413e-07	-100			5.38413e-07	-100									1.84062e-09	0.83147			6.10551e-10	0.007908
		5.38413e-07	-100			5.38413e-07	-100									1.84219e-09	0.881921			6.11069e-10	0.00370862
		5.38413e-07	-100			5.38413e-07	-100									1.84375e-09	0.92388			6.11588e-10	0.0175688
		5.38413e-07	-100			5.38413e-07	-100									1.84531e-09	0.95694			6.12106e-10	0.000177044
		5.38413e-07	-100			5.38413e-07	-100									1.84687e-09	0.980785			6.12624e-10	0.02553
		5.38413e-07	-100			5.38413e-07	-100									1.84844e-09	0.995185			6.13143e-10	0.00299722
		5.38413e-07	-100			5.38413e-07	-100									1.85e-09	1			6.13661e-10	0.0253305
		5.38413e-07	-100			5.38413e-07	-100									1.85156e-09	0.995185			6.14179e-10	0.0172572
		5.38413e-07	-100			5.38413e-07	-100									1.85313e-09	0.980785			6.14698e-10	0.0151059
		5.38413e-07	-100			5.38413e-07	-100									1.85469e-09	0.95694			6.15216e-10	0.0399485
		5.38413e-07	-100			5.38413e-07	-100									1.85625e-09	0.92388			6.15734e-10	0.00257284
		5.38413e-07	-100			5.38413e-07	-100									1.85781e-09	0.881921			6.16252e-10	0.0588135
		5.38413e-07	-100			5.38413e-07	-100									1.85937e-09	0.83147			6.16771e-10	0.00229854
		5.38413e-07	-100			5.38412e-07	-100									1.86094e-09	0.77301			6.17289e-10	0.0597526
		5.38412e-07	-100			5.38412e-07	-100									1.8625e-09	0.707107			6.17807e-10	0.0241872
		5.38412e-07	-100			5.38412e-07	-100									1.86406e-09	0.634393			6.18326e-10	0.0390852
		5.38412e-07	-100			5.38412e-07	-100									1.86562e-09	0.55557			6.18844e-10	0.0625103
		5.38412e-07	-100			5.38412e-07	-100									1.86719e-09	0.471397			6.19362e-10	0.0111102
		5.38412e-07	-100			5.38412e-07	-100									1.86875e-09	0.382683			6.1988e-10	0.0956775
		5.38412e-07	-100			5.38412e-07	-100									1.87031e-09	0.290285			6.20399e-10	0.000331018
		5.38412e-07	-100			5.38412e-07	-100									1.87188e-09	0.19509			6.20917e-10	0.100287
		5.38412e-07	-100			5.38412e-07	-100									1.87344e-09	0.0980171			6.21435e-10	0.022673
		5.38412e-07	-100			5.38412e-07	-100									1.875e-09	9.78479e-16			6.21954e-10	0.0706122
		5.38412e-07	-100			5.38412e-07	-100									1.87656e-09	-0.0980171			6.22472e-10	0.0704252
		5.38412e-07	-100			5.38412e-07	-100									1.87813e-09	-0.19509			6.2299e-10	0.0266128
		5.38412e-07	-100			5.38412e-07	-100									1.87969e-09	-0.290285			6.23509e-10	0.114274
		5.38411e-07	-100			5.38411e-07	-100									1.88125e-09	-0.382683			6.24027e-10	0.000726157
		5.38411e-07	-100			5.38411e-07	-100									1.88281e-09	-0.471397			6.24545e-10	0.124114
		5.38411e-07	-100			5.38411e-07	-100									1.88438e-09	-0.55557			6.25063e-10	0.013658
		5.38411e-07	-100			5.38411e-07	-100									1.88594e-09	-0.634393			6.25582e-10	0.0926866
		5.38411e-07	-100			5.38411e-07	-100									1.8875e-09	-0.707107			6.261e-10	0.0575721
		5.38411e-07	-100			5.38411e-07	-100									1.88906e-09	-0.77301			6.26618e-10	0.0416138
		5.38411e-07	-100			5.38411e-07	-100									1.89063e-09	-0.83147			6.27137e-10	0.101382
		5.38411e-07	-100			5.38411e-07	-100									1.89219e-09	-0.881921			6.27655e-10	0.0050779
		5.38411e-07	-100			5.38411e-07	-100									1.89375e-09	-0.92388			6.28173e-10	0.114611
		5.38411e-07	-100			5.38411e-07	-100									1.89531e-09	-0.95694			6.28691e-10	0.00446861
		5.38411e-07	-100			5.38411e-07	-100									1.89687e-09	-0.980785			6.2921e-10	0.0896628
		5.38411e-07	-100			5.38411e-07	-100									1.89844e-09	-0.995185			6.29728e-10	0.0336228
		5.38411e-07	-100			5.38411e-07	-100									1.9e-09	-1			6.30246e-10	0.0451165
		5.38411e-07	-100			5.3841e-07	-100									1.90156e-09	-0.995185			6.30765e-10	0.0665112
		5.3841e-07	-100			5.3841e-07	-100									1.90312e-09	-0.980785			6.31283e-10	0.00961873
		5.3841e-07	-100			5.3841e-07	-100									1.90469e-09	-0.95694			6.31801e-10	0.0786091
		5.3841e-07	-100			5.3841e-07	-100									1.90625e-09	-0.92388			6.3232e-10	0.000356994
		5.3841e-07	-100			5.3841e-07	-100									1.90781e-09	-0.881921			6.32838e-10	0.0636711
		5.3841e-07	-100			5.3841e-07	-100									1.90937e-09	-0.83147			6.33356e-10	0.0134454
		5.3841e-07	-100			5.3841e-07	-100									1.91094e-09	-0.77301			6.33874e-10	0.0344597
		5.3841e-07	-100			5.3841e-07	-100									1.9125e-09	-0.707107			6.34393e-10	0.0315443
		5.3841e-07	-100			5.3841e-07	-100									1.91406e-09	-0.634393			6.34911e-10	0.00979238
		5.3841e-07	-100			5.3841e-07	-100									1.91562e-09	-0.55557			6.35429e-10	0.0390693
		5.3841e-07	-100			5.3841e-07	-100									1.91719e-09	-0.471397			6.35948e-10	0.000150562
		5.3841e-07	-100			5.3841e-07	-100									1.91875e-09	-0.382683			6.36466e-10	0.0322621
		5.3841e-07	-100			5.3841e-07	-100									1.92031e-09	-0.290285			6.36984e-10	0.00333852
		5.38409e-07	-100			5.3841e-07	-100									1.92188e-09	-0.19509			6.37502e-10	0.0181132
		5.38409e-07	-100			5.38409e-07	-100									1.92344e-09	-0.0980171			6.38021e-10	0.0101935
		5.38409e-07	-100			5.38409e-07	-100									1.925e-09	2.45177e-15			6.38539e-10	0.00598962
		5.38409e-07	-100			5.38409e-07	-100									1.92656e-09	0.0980171			6.39057e-10	0.0131728
		5.38409e-07	-100			5.38409e-07	-100									1.92813e-09	0.19509			6.39576e-10	0.00049619
		5.38409e-07	-100			5.38409e-07	-100									1.92969e-09	0.290285			6.40094e-10	0.0107702
		5.38409e-07	-100			5.38409e-07	-100									1.93125e-09	0.382683			6.40612e-10	0.000400907
		5.38409e-07	-100			5.38409e-07	-100									1.93281e-09	0.471397			6.41131e-10	0.00594655
		5.38409e-07	-100			5.38409e-07	-100									1.93438e-09	0.55557			6.41649e-10	0.00194896
		5.38409e-07	-100			5.38409e-07	-100									1.93594e-09	0.634393			6.42167e-10	0.00203516
		5.38409e-07	-100			5.38409e-07	-100									1.9375e-09	0.707107			6.42685e-10	0.00255399
		5.38409e-07	-100			5.38409e-07	-100									1.93906e-09	0.77301			6.43204e-10	0.000273684
		5.38409e-07	-100			5.38409e-07	-100									1.94062e-09	0.83147			6.43722e-10	0.00192643
		5.38409e-07	-100			5.38408e-07	-100									1.94219e-09	0.881921			6.4424e-10	9.59732e-06
		5.38408e-07	-100			5.38408e-07	-100									1.94375e-09	0.92388			6.44759e-10	0.000944523
		5.38408e-07	-100			5.38408e-07	-100									1.94531e-09	0.95694			6.45277e-10	0.000160326
		5.38408e-07	-100			5.38408e-07	-100									1.94687e-09	0.980785			6.45795e-10	0.000293867
		5.38408e-07	-100			5.38408e-07	-100									1.94844e-09	0.995185			6.46313e-10	0.000215346
		5.38408e-07	-100			5.38408e-07	-100									1.95e-09	1			6.46832e-10	4.90826e-05
		5.38408e-07	-100			5.38408e-07	-100									1.95156e-09	0.995185			6.4735e-10	0.000174684
		5.38408e-07	-100			5.38408e-07	-100									1.95312e-09	0.980785			6.47868e-10	4.40019e-07
		5.38408e-07	-100			5.38408e-07	-100									1.95469e-09	0.95694			6.48387e-10	0.000130948
		5.38408e-07	-100			5.38408e-07	-100									1.95625e-09	0.92388			6.48905e-10	1.59437e-05
		5.38408e-07	-100			5.38408e-07	-100									1.95781e-09	0.881921			6.49423e-10	9.02528e-05
		5.38408e-07	-100			5.38408e-07	-100									1.95937e-09	0.83147			6.49942e-10	6.17806e-05
		5.38408e-07	-100			5.38408e-07	-100									1.96094e-09	0.77301			6.5046e-10	4.01694e-05
		5.38408e-07	-100			5.38408e-07	-100									1.9625e-09	0.707107			6.50978e-10	0.000108591
		5.38408e-07	-100			5.38408e-07	-100									1.96406e-09	0.634393			6.51496e-10	4.45503e-06
		5.38407e-07	-100			5.38407e-07	-100									1.96563e-09	0.55557			6.52015e-10	0.000145945
		5.38407e-07	-100			5.38407e-07	-100									1.96719e-09	0.471397			6.52533e-10	9.07411e-06
		5.38407e-07	-100			5.38407e-07	-100									1.96875e-09	0.382683			6.53051e-10	0.000190942
		5.38407e-07	-100			5.38407e-07	-100									1.97031e-09	0.290285			6.5357e-10	0.000114258
		5.38407e-07	-100			5.38407e-07	-100									1.97188e-09	0.19509			6.54088e-10	0.000205236
		5.38407e-07	-100			5.38407e-07	-100									1.97344e-09	0.0980171			6.54606e-10	0.000497981
		5.38407e-07	-100			5.38407e-07	-100									1.975e-09	8.32884e-15			6.55124e-10	9.19896e-05
		5.38407e-07	-100			5.38407e-07	-100									1.97656e-09	-0.0980171			6.55643e-10	0.00131196
		5.38407e-07	-100			5.38407e-07	-100									1.97813e-09	-0.19509			6.56161e-10	1.61948e-05
		5.38407e-07	-100			5.38407e-07	-100									1.97969e-09	-0.290285			6.56679e-10	0.00224843
		5.38407e-07	-100			5.38407e-07	-100									1.98125e-09	-0.382683			6.57198e-10	0.000758698
		5.38407e-07	-100			5.38407e-07	-100									1.98281e-09	-0.471397			6.57716e-10	0.00242944
		5.38406e-07	-100			5.38407e-07	-100									1.98438e-09	-0.55557			6.58234e-10	0.00338656
		5.38406e-07	-100			5.38406e-07	-100									1.98594e-09	-0.634393			6.58753e-10	0.00128149
		5.38406e-07	-100			5.38406e-07	-100									1.9875e-09	-0.707107			6.59271e-10	0.00792831
		5.38406e-07	-100			5.38406e-07	-100									1.98906e-09	-0.77301			6.59789e-10	1.58822e-05
		5.38406e-07	-100			5.38406e-07	-100									1.99062e-09	-0.83147			6.60307e-10	0.0121456
		5.38406e-07	-100			5.38406e-07	-100									1.99219e-09	-0.881921			6.60826e-10	0.00196936
		5.38406e-07	-100			5.38406e-07	-100									1.99375e-09	-0.92388			6.61344e-10	0.0124417
		5.38406e-07	-100			5.38406e-07	-100									1.99531e-09	-0.95694			6.61862e-10	0.0103473
		5.38406e-07	-100			5.38406e-07	-100									1.99687e-09	-0.980785			6.62381e-10	0.00733069
		5.38406e-07	-100			5.38406e-07	-100									1.99844e-09	-0.995185			6.62899e-10	0.0241463
		5.38406e-07	-100			5.38406e-07	-100									2e-09	-1			6.63417e-10	0.000936892
		5.38406e-07	-100			5.38406e-07	-100									2.00156e-09	-0.995185			6.63935e-10	0.0362639
		5.38406e-07	-100			5.38406e-07	-100									2.00312e-09	-0.980785			6.64454e-10	0.0022943
		5.38406e-07	-100			5.38406e-07	-100									2.00469e-09	-0.95694			6.64972e-10	0.0373536
		5.38405e-07	-100			5.38406e-07	-100									2.00625e-09	-0.92388			6.6549e-10	0.0186668
		5.38405e-07	-100			5.38405e-07	-100									2.00781e-09	-0.881921			6.66009e-10	0.0242387
		5.38405e-07	-100			5.38405e-07	-100									2.00938e-09	-0.83147			6.66527e-10	0.0470609
		5.38405e-07	-100			5.38405e-07	-100									2.01094e-09	-0.77301			6.67045e-10	0.00607537
		5.38405e-07	-100			5.38405e-07	-100									2.0125e-09	-0.707107			6.67564e-10	0.0723747
		5.38405e-07	-100			5.38405e-07	-100									2.01406e-09	-0.634393			6.68082e-10	0.000884501
		5.38405e-07	-100			5.38405e-07	-100									2.01563e-09	-0.55557			6.686e-10	0.0765373
		5.38405e-07	-100			5.38405e-07	-100									2.01719e-09	-0.471397			6.69118e-10	0.0219699
		5.38405e-07	-100			5.38405e-07	-100									2.01875e-09	-0.382683			6.69637e-10	0.0537008
		5.38405e-07	-100			5.38405e-07	-100									2.02031e-09	-0.290285			6.70155e-10	0.064328
		5.38405e-07	-100			5.38405e-07	-100									2.02188e-09	-0.19509			6.70673e-10	0.0189182
		5.38405e-07	-100			5.38405e-07	-100									2.02344e-09	-0.0980171			6.71192e-10	0.103961
		5.38405e-07	-100			5.38405e-07	-100									2.025e-09	-4.89859e-15			6.7171e-10	8.14104e-05
		5.38404e-07	-100			5.38404e-07	-100									2.02656e-09	0.0980171			6.72228e-10	0.113668
		5.38404e-07	-100			5.38404e-07	-100									2.02813e-09	0.19509			6.72747e-10	0.0168903
		5.38404e-07	-100			5.38404e-07	-100									2.02969e-09	0.290285			6.73265e-10	0.084871
		5.38404e-07	-100			5.38404e-07	-100									2.03125e-09	0.382683			6.73783e-10	0.0635158
		5.38404e-07	-100			5.38404e-07	-100									2.03281e-09	0.471397			6.74301e-10	0.0367139
		5.38404e-07	-100			5.38404e-07	-100									2.03437e-09	0.55557			6.7482e-10	0.11035
		5.38404e-07	-100			5.38404e-07	-100									2.03594e-09	0.634393			6.75338e-10	0.00319527
		5.38404e-07	-100			5.38404e-07	-100									2.0375e-09	0.707107			6.75856e-10	0.125321
		5.38404e-07	-100			5.38404e-07	-100									2.03906e-09	0.77301			6.76375e-10	0.00766939
		5.38404e-07	-100			5.38404e-07	-100									2.04062e-09	0.83147			6.76893e-10	0.0983987
		5.38404e-07	-100			5.38404e-07	-100									2.04219e-09	0.881921			6.77411e-10	0.0451727
		5.38404e-07	-100			5.38404e-07	-100									2.04375e-09	0.92388			6.77929e-10	0.0486614
		5.38404e-07	-100			5.38404e-07	-100									2.04531e-09	0.95694			6.78448e-10	0.0869453
		5.38403e-07	-100			5.38404e-07	-100									2.04687e-09	0.980785			6.78966e-10	0.00902078
		5.38403e-07	-100			5.38403e-07	-100									2.04844e-09	0.995185			6.79484e-10	0.103076
		5.38403e-07	-100			5.38403e-07	-100									2.05e-09	1			6.80003e-10	0.00138104
		5.38403e-07	-100			5.38403e-07	-100									2.05156e-09	0.995185			6.80521e-10	0.0842642
		5.38403e-07	-100			5.38403e-07	-100									2.05312e-09	0.980785			6.81039e-10	0.0225215
		5.38403e-07	-100			5.38403e-07	-100									2.05469e-09	0.95694			6.81558e-10	0.0455656
		5.38403e-07	-100			5.38403e-07	-100									2.05625e-09	0.92388			6.82076e-10	0.0502698
		5.38403e-07	-100			5.38403e-07	-100									2.05781e-09	0.881921			6.82594e-10	0.0121427
		5.38403e-07	-100			5.38403e-07	-100									2.05938e-09	0.83147			6.83112e-10	0.062575
		5.38403e-07	-100			5.38403e-07	-100									2.06094e-09	0.77301			6.83631e-10	1.22041e-05
		5.38403e-07	-100			5.38403e-07	-100									2.0625e-09	0.707107			6.84149e-10	0.0527052
		5.38403e-07	-100			5.38403e-07	-100									2.06406e-09	0.634393			6.84667e-10	0.00735845
		5.38403e-07	-100			5.38403e-07	-100									2.06563e-09	0.55557			6.85186e-10	0.0301103
		5.38403e-07	-100			5.38403e-07	-100									2.06719e-09	0.471397			6.85704e-10	0.0206096
		5.38402e-07	-100			5.38402e-07	-100									2.06875e-09	0.382683			6.86222e-10	0.00979874
		5.38402e-07	-100			5.38402e-07	-100									2.07031e-09	0.290285			6.8674e-10	0.0270537
		5.38402e-07	-100			5.38402e-07	-100									2.07188e-09	0.19509			6.87259e-10	0.000576536
		5.38402e-07	-100			5.38402e-07	-100									2.07344e-09	0.0980171			6.87777e-10	0.0230648
		5.38402e-07	-100			5.38402e-07	-100									2.075e-09	-1.27425e-14			6.88295e-10	0.00134385
		5.38402e-07	-100			5.38402e-07	-100									2.07656e-09	-0.0980171			6.88814e-10	0.0133997
		5.38402e-07	-100			5.38402e-07	-100									2.07813e-09	-0.19509			6.89332e-10	0.00552651
		5.38402e-07	-100			5.38402e-07	-100									2.07969e-09	-0.290285			6.8985e-10	0.00478905
		5.38402e-07	-100			5.38402e-07	-100									2.08125e-09	-0.382683			6.90369e-10	0.00759697
		5.38402e-07	-100			5.38402e-07	-100									2.08281e-09	-0.471397			6.90887e-10	0.00060476
		5.38402e-07	-100			5.38402e-07	-100									2.08437e-09	-0.55557			6.91405e-10	0.00629778
		5.38402e-07	-100			5.38402e-07	-100									2.08594e-09	-0.634393			6.91923e-10	8.49423e-05
		5.38401e-07	-100			5.38402e-07	-100									2.0875e-09	-0.707107			6.92442e-10	0.00347991
		5.38401e-07	-100			5.38401e-07	-100									2.08906e-09	-0.77301			6.9296e-10	0.000797019
		5.38401e-07	-100			5.38401e-07	-100									2.09062e-09	-0.83147			6.93478e-10	0.0012129
		5.38401e-07	-100			5.38401e-07	-100									2.09219e-09	-0.881921			6.93997e-10	0.00110275
		5.38401e-07	-100			5.38401e-07	-100									2.09375e-09	-0.92388			6.94515e-10	0.000194233
		5.38401e-07	-100			5.38401e-07	-100									2.09531e-09	-0.95694			6.95033e-10	0.000814866
		5.38401e-07	-100			5.38401e-07	-100									2.09687e-09	-0.980785			6.95551e-10	1.03756e-09
		5.38401e-07	-100			5.38401e-07	-100									2.09844e-09	-0.995185			6.9607e-10	0.000395938
		5.38401e-07	-100			5.38401e-07	-100									2.1e-09	-1			6.96588e-10	4.61071e-05
		5.38401e-07	-100			5.38401e-07	-100									2.10156e-09	-0.995185			6.97106e-10	0.000142051
		5.38401e-07	-100			5.38401e-07	-100									2.10313e-09	-0.980785			6.97625e-10	8.82661e-05
		5.38401e-07	-100			5.38401e-07	-100									2.10469e-09	-0.95694			6.98143e-10	3.86057e-05
		5.38401e-07	-100			5.38401e-07	-100									2.10625e-09	-0.92388			6.98661e-10	0.000113816
		5.38401e-07	-100			5.384e-07	-100									2.10781e-09	-0.881921			6.9918e-10	2.15256e-06
		5.384e-07	-100			5.384e-07	-100									2.10938e-09	-0.83147			6.99698e-10	0.000102284
		5.384e-07	-100			5.384e-07	-100									2.11094e-09	-0.77301			7.00216e-10	1.00846e-05
		5.384e-07	-100			5.384e-07	-100									2.1125e-09	-0.707107			7.00734e-10	5.26306e-05
		5.384e-07	-100			5.384e-07	-100									2.11406e-09	-0.634393			7.01253e-10	3.07642e-05
		5.384e-07	-100			5.384e-07	-100									2.11563e-09	-0.55557			7.01771e-10	3.63087e-05
		5.384e-07	-100			5.384e-07	-100									2.11719e-09	-0.471397			7.02289e-10	2.89212e-05
		5.384e-07	-100			5.384e-07	-100									2.11875e-09	-0.382683			7.02808e-10	0.000117946
		5.384e-07	-100			5.384e-07	-100									2.12031e-09	-0.290285			7.03326e-10	4.36838e-06
		5.384e-07	-100			5.384e-07	-100									2.12188e-09	-0.19509			7.03844e-10	0.000345307
		5.384e-07	-100			5.384e-07	-100									2.12344e-09	-0.0980171			7.04362e-10	6.41144e-05
		5.384e-07	-100			5.384e-07	-100									2.125e-09	1.96191e-15			7.04881e-10	0.00058665
		5.384e-07	-100			5.384e-07	-100									2.12656e-09	0.0980171			7.05399e-10	0.000542366
		5.384e-07	-100			5.384e-07	-100									2.12812e-09	0.19509			7.05917e-10	0.0005131
		5.384e-07	-100			5.38399e-07	-100									2.12969e-09	0.290285			7.06436e-10	0.00181572
		5.38399e-07	-100			5.38399e-07	-100									2.13125e-09	0.382683			7.06954e-10	0.000106873
		5.38399e-07	-100			5.38399e-07	-100									2.13281e-09	0.471397			7.07472e-10	0.003739
		5.38399e-07	-100			5.38399e-07	-100									2.13437e-09	0.55557			7.07991e-10	0.000219722
		5.38399e-07	-100			5.38399e-07	-100									2.13594e-09	0.634393			7.08509e-10	0.00508534
		5.38399e-07	-100			5.38399e-07	-100									2.1375e-09	0.707107			7.09027e-10	0.00262032
		5.38399e-07	-100			5.38399e-07	-100									2.13906e-09	0.77301			7.09545e-10	0.00425586
		5.38399e-07	-100			5.38399e-07	-100									2.14062e-09	0.83147			7.10064e-10	0.0084719
		5.38399e-07	-100			5.38399e-07	-100									2.14219e-09	0.881921			7.10582e-10	0.00142958
		5.38399e-07	-100			5.38399e-07	-100									2.14375e-09	0.92388			7.111e-10	0.0161329
		5.38399e-07	-100			5.38399e-07	-100									2.14531e-09	0.95694			7.11619e-10	0.000131465
		5.38399e-07	-100			5.38399e-07	-100									2.14687e-09	0.980785			7.12137e-10	0.0207467
		5.38399e-07	-100			5.38399e-07	-100									2.14844e-09	0.995185			7.12655e-10	0.00586992
		5.38398e-07	-100			5.38398e-07	-100									2.15e-09	1			7.13173e-10	0.0176036
		5.38398e-07	-100			5.38398e-07	-100									2.15156e-09	0.995185			7.13692e-10	0.0211423
		5.38398e-07	-100			5.38398e-07	-100									2.15313e-09	0.980785			7.1421e-10	0.00766975
		5.38398e-07	-100			5.38398e-07	-100									2.15469e-09	0.95694			7.14728e-10	0.0407128
		5.38398e-07	-100			5.38398e-07	-100									2.15625e-09	0.92388			7.15247e-10	0.00012231
		5.38398e-07	-100			5.38398e-07	-100									2.15781e-09	0.881921			7.15765e-10	0.0524939
		5.38398e-07	-100			5.38398e-07	-100									2.15938e-09	0.83147			7.16283e-10	0.00736541
		5.38398e-07	-100			5.38398e-07	-100									2.16094e-09	0.77301			7.16802e-10	0.0461545
		5.38398e-07	-100			5.38398e-07	-100									2.1625e-09	0.707107			7.1732e-10	0.0342085
		5.38398e-07	-100			5.38398e-07	-100									2.16406e-09	0.634393			7.17838e-10	0.0238563
		5.38398e-07	-100			5.38398e-07	-100									2.16563e-09	0.55557			7.18356e-10	0.0700616
		5.38398e-07	-100			5.38398e-07	-100									2.16719e-09	0.471397			7.18875e-10	0.00290414
		5.38398e-07	-100			5.38398e-07	-100									2.16875e-09	0.382683			7.19393e-10	0.0928257
		5.38398e-07	-100			5.38397e-07	-100									2.17031e-09	0.290285			7.19911e-10	0.0049916
		5.38397e-07	-100			5.38397e-07	-100									2.17187e-09	0.19509			7.2043e-10	0.084932
		5.38397e-07	-100			5.38397e-07	-100									2.17344e-09	0.0980171			7.20948e-10	0.0382502
		5.38397e-07	-100			5.38397e-07	-100									2.175e-09	8.81869e-15			7.21466e-10	0.0494524
		5.38397e-07	-100			5.38397e-07	-100									2.17656e-09	-0.0980171			7.21985e-10	0.0870283
		5.38397e-07	-100			5.38397e-07	-100									2.17812e-09	-0.19509			7.22503e-10	0.0115161
		5.38397e-07	-100			5.38397e-07	-100									2.17969e-09	-0.290285			7.23021e-10	0.120257
		5.38397e-07	-100			5.38397e-07	-100									2.18125e-09	-0.382683			7.23539e-10	0.00110504
		5.38397e-07	-100			5.38397e-07	-100									2.18281e-09	-0.471397			7.24058e-10	0.114432
		5.38397e-07	-100			5.38397e-07	-100									2.18437e-09	-0.55557			7.24576e-10	0.0296165
		5.38397e-07	-100			5.38397e-07	-100									2.18594e-09	-0.634393			7.25094e-10	0.0726434
		5.38397e-07	-100			5.38397e-07	-100									2.1875e-09	-0.707107			7.25613e-10	0.0793213
		5.38397e-07	-100			5.38397e-07	-100									2.18906e-09	-0.77301			7.26131e-10	0.0235449
		5.38397e-07	-100			5.38397e-07	-100									2.19062e-09	-0.83147			7.26649e-10	0.116001
		5.38396e-07	-100			5.38396e-07	-100									2.19219e-09	-0.881921			7.27167e-10	0.000175766
		5.38396e-07	-100			5.38396e-07	-100									2.19375e-09	-0.92388			7.27686e-10	0.114644
		5.38396e-07	-100			5.38396e-07	-100									2.19531e-09	-0.95694			7.28204e-10	0.0151652
		5.38396e-07	-100			5.38396e-07	-100									2.19688e-09	-0.980785			7.28722e-10	0.077504
		5.38396e-07	-100			5.38396e-07	-100									2.19844e-09	-0.995185			7.29241e-10	0.0528206
		5.38396e-07	-100			5.38396e-07	-100									2.2e-09	-1			7.29759e-10	0.0305974
		5.38396e-07	-100			5.38396e-07	-100									2.20156e-09	-0.995185			7.30277e-10	0.0832287
		5.38396e-07	-100			5.38396e-07	-100									2.20313e-09	-0.980785			7.30796e-10	0.00263401
		5.38396e-07	-100			5.38396e-07	-100									2.20469e-09	-0.95694			7.31314e-10	0.0852936
		5.38396e-07	-100			5.38396e-07	-100									2.20625e-09	-0.92388			7.31832e-10	0.00449246
		5.38396e-07	-100			5.38396e-07	-100									2.20781e-09	-0.881921			7.3235e-10	0.0603267
		5.38396e-07	-100			5.38396e-07	-100									2.20938e-09	-0.83147			7.32869e-10	0.0250675
		5.38396e-07	-100			5.38396e-07	-100									2.21094e-09	-0.77301			7.33387e-10	0.0269469
		5.38395e-07	-100			5.38395e-07	-100									2.2125e-09	-0.707107			7.33905e-10	0.043613
		5.38395e-07	-100			5.38395e-07	-100									2.21406e-09	-0.634393			7.34424e-10	0.00464442
		5.38395e-07	-100			5.38395e-07	-100									2.21563e-09	-0.55557			7.34942e-10	0.0462202
		5.38395e-07	-100			5.38395e-07	-100									2.21719e-09	-0.471397			7.3546e-10	0.00047423
		5.38395e-07	-100			5.38395e-07	-100									2.21875e-09	-0.382683			7.35978e-10	0.033551
		5.38395e-07	-100			5.38395e-07	-100									2.22031e-09	-0.290285			7.36497e-10	0.00800528
		5.38395e-07	-100			5.38395e-07	-100									2.22187e-09	-0.19509			7.37015e-10	0.0160652
		5.38395e-07	-100			5.38395e-07	-100									2.22344e-09	-0.0980171			7.37533e-10	0.0159116
		5.38395e-07	-100			5.38395e-07	-100									2.225e-09	8.82241e-15			7.38052e-10	0.00382288
		5.38395e-07	-100			5.38395e-07	-100									2.22656e-09	0.0980171			7.3857e-10	0.0172473
		5.38395e-07	-100			5.38395e-07	-100									2.22812e-09	0.19509			7.39088e-10	1.02243e-05
		5.38395e-07	-100			5.38395e-07	-100									2.22969e-09	0.290285			7.39607e-10	0.0124621
		5.38395e-07	-100			5.38395e-07	-100									2.23125e-09	0.382683			7.40125e-10	0.00150434
		5.38395e-07	-100			5.38394e-07	-100									2.23281e-09	0.471397			7.40643e-10	0.00601764
		5.38394e-07	-100			5.38394e-07	-100									2.23437e-09	0.55557			7.41161e-10	0.00359011
		5.38394e-07	-100			5.38394e-07	-100									2.23594e-09	0.634393			7.4168e-10	0.00163027
		5.38394e-07	-100			5.38394e-07	-100									2.2375e-09	0.707107			7.42198e-10	0.00384141
		5.38394e-07	-100			5.38394e-07	-100									2.23906e-09	0.77301			7.42716e-10	8.44753e-05
		5.38394e-07	-100			5.38394e-07	-100									2.24063e-09	0.83147			7.43235e-10	0.00257728
		5.38394e-07	-100			5.38394e-07	-100									2.24219e-09	0.881921			7.43753e-10	0.000119242
		5.38394e-07	-100			5.38394e-07	-100									2.24375e-09	0.92388			7.44271e-10	0.00112913
		5.38394e-07	-100			5.38394e-07	-100									2.24531e-09	0.95694			7.44789e-10	0.00037949
		5.38394e-07	-100			5.38394e-07	-100									2.24688e-09	0.980785			7.45308e-10	0.000293622
		5.38394e-07	-100			5.38394e-07	-100									2.24844e-09	0.995185			7.45826e-10	0.000380266
		5.38394e-07	-100			5.38394e-07	-100									2.25e-09	1			7.46344e-10	2.84458e-05
		5.38394e-07	-100			5.38394e-07	-100									2.25156e-09	0.995185			7.46863e-10	0.0002415
		5.38393e-07	-100			5.38394e-07	-100									2.25313e-09	0.980785			7.47381e-10	2.55627e-06
		5.38393e-07	-100			5.38393e-07	-100									2.25469e-09	0.95694			7.47899e-10	0.00013426
		5.38393e-07	-100			5.38393e-07	-100									2.25625e-09	0.92388			7.48418e-10	3.46412e-05
		5.38393e-07	-100			5.38393e-07	-100									2.25781e-09	0.881921			7.48936e-10	7.08351e-05
		5.38393e-07	-100			5.38393e-07	-100									2.25938e-09	0.83147			7.49454e-10	8.23874e-05
		5.38393e-07	-100			5.38393e-07	-100									2.26094e-09	0.77301			7.49972e-10	2.15484e-05
		5.38393e-07	-100			5.38393e-07	-100									2.2625e-09	0.707107			7.50491e-10	0.000120024
		5.38393e-07	-100			5.38393e-07	-100									2.26406e-09	0.634393			7.51009e-10	1.46923e-08
		5.38393e-07	-100			5.38393e-07	-100									2.26562e-09	0.55557			7.51527e-10	0.000128662
		5.38393e-07	-100			5.38393e-07	-100									2.26719e-09	0.471397			7.52046e-10	2.21889e-05
		5.38393e-07	-100			5.38393e-07	-100									2.26875e-09	0.382683			7.52564e-10	0.000122024
		5.38393e-07	-100			5.38393e-07	-100									2.27031e-09	0.290285			7.53082e-10	0.000122366
		5.38393e-07	-100			5.38393e-07	-100									2.27187e-09	0.19509			7.536e-10	9.19034e-05
		5.38393e-07	-100			5.38393e-07	-100									2.27344e-09	0.0980171			7.54119e-10	0.000414886
		5.38392e-07	-100			5.38392e-07	-100									2.275e-09	1.9582e-15			7.54637e-10	1.4228e-05
		5.38392e-07	-100			5.38392e-07	-100									2.27656e-09	-0.0980171			7.55155e-10	0.000966437
		5.38392e-07	-100			5.38392e-07	-100									2.27812e-09	-0.19509			7.55674e-10	9.2252e-05
		5.38392e-07	-100			5.38392e-07	-100									2.27969e-09	-0.290285			7.56192e-10	0.00148047
		5.38392e-07	-100			5.38392e-07	-100									2.28125e-09	-0.382683			7.5671e-10	0.000975179
		5.38392e-07	-100			5.38392e-07	-100									2.28281e-09	-0.471397			7.57229e-10	0.00133708
		5.38392e-07	-100			5.38392e-07	-100									2.28437e-09	-0.55557			7.57747e-10	0.00335615
		5.38392e-07	-100			5.38392e-07	-100									2.28594e-09	-0.634393			7.58265e-10	0.00041551
		5.38392e-07	-100			5.38392e-07	-100									2.2875e-09	-0.707107			7.58783e-10	0.00684335
		5.38392e-07	-100			5.38392e-07	-100									2.28906e-09	-0.77301			7.59302e-10	0.00014516
		5.38392e-07	-100			5.38392e-07	-100									2.29063e-09	-0.83147			7.5982e-10	0.00929023
		5.38392e-07	-100			5.38392e-07	-100									2.29219e-09	-0.881921			7.60338e-10	0.00335996
		5.38392e-07	-100			5.38392e-07	-100									2.29375e-09	-0.92388			7.60857e-10	0.00811897
		5.38392e-07	-100			5.38391e-07	-100									2.29531e-09	-0.95694			7.61375e-10	0.0119016
		5.38391e-07	-100			5.38391e-07	-100									2.29688e-09	-0.980785			7.61893e-10	0.00337738
		5.38391e-07	-100			5.38391e-07	-100									2.29844e-09	-0.995185			7.62411e-10	0.0233882
		5.38391e-07	-100			5.38391e-07	-100									2.3e-09	-1			7.6293e-10	7.5705e-08
		5.38391e-07	-100			5.38391e-07	-100									2.30156e-09	-0.995185			7.63448e-10	0.030885
		5.38391e-07	-100			5.38391e-07	-100									2.30313e-09	-0.980785			7.63966e-10	0.0057982
		5.38391e-07	-100			5.38391e-07	-100									2.30469e-09	-0.95694			7.64485e-10	0.0275199
		5.38391e-07	-100			5.38391e-07	-100									2.30625e-09	-0.92388			7.65003e-10	0.0246689
		5.38391e-07	-100			5.38391e-07	-100									2.30781e-09	-0.881921			7.65521e-10	0.0138051
		5.38391e-07	-100			5.38391e-07	-100									2.30938e-09	-0.83147			7.6604e-10	0.0503099
		5.38391e-07	-100			5.38391e-07	-100									2.31094e-09	-0.77301			7.66558e-10	0.00111424
		5.38391e-07	-100			5.38391e-07	-100									2.3125e-09	-0.707107			7.67076e-10	0.0674239
		5.38391e-07	-100			5.38391e-07	-100									2.31406e-09	-0.634393			7.67594e-10	0.0054745
		5.3839e-07	-100			5.3839e-07	-100									2.31562e-09	-0.55557			7.68113e-10	0.062168
		5.3839e-07	-100			5.3839e-07	-100									2.31719e-09	-0.471397			7.68631e-10	0.0341172
		5.3839e-07	-100			5.3839e-07	-100									2.31875e-09	-0.382683			7.69149e-10	0.0355291
		5.3839e-07	-100			5.3839e-07	-100									2.32031e-09	-0.290285			7.69668e-10	0.075843
		5.3839e-07	-100			5.3839e-07	-100									2.32187e-09	-0.19509			7.70186e-10	0.00701266
		5.3839e-07	-100			5.3839e-07	-100									2.32344e-09	-0.0980171			7.70704e-10	0.105225
		5.3839e-07	-100			5.3839e-07	-100									2.325e-09	-1.27388e-14			7.71222e-10	0.00225963
		5.3839e-07	-100			5.3839e-07	-100									2.32656e-09	0.0980171			7.71741e-10	0.100665
		5.3839e-07	-100			5.3839e-07	-100									2.32812e-09	0.19509			7.72259e-10	0.0326069
		5.3839e-07	-100			5.3839e-07	-100									2.32969e-09	0.290285			7.72777e-10	0.063285
		5.3839e-07	-100			5.3839e-07	-100									2.33125e-09	0.382683			7.73296e-10	0.0831865
		5.3839e-07	-100			5.3839e-07	-100									2.33281e-09	0.471397			7.73814e-10	0.018913
		5.3839e-07	-100			5.3839e-07	-100									2.33438e-09	0.55557			7.74332e-10	0.121257
		5.3839e-07	-100			5.38389e-07	-100									2.33594e-09	0.634393			7.74851e-10	1.51605e-05
		5.38389e-07	-100			5.38389e-07	-100									2.3375e-09	0.707107			7.75369e-10	0.12045
		5.38389e-07	-100			5.38389e-07	-100									2.33906e-09	0.77301			7.75887e-10	0.0210623
		5.38389e-07	-100			5.38389e-07	-100									2.34063e-09	0.83147			7.76405e-10	0.0813419
		5.38389e-07	-100			5.38389e-07	-100									2.34219e-09	0.881921			7.76924e-10	0.0667786
		5.38389e-07	-100			5.38389e-07	-100									2.34375e-09	0.92388			7.77442e-10	0.0308031
		5.38389e-07	-100			5.38389e-07	-100									2.34531e-09	0.95694			7.7796e-10	0.104094
		5.38389e-07	-100			5.38389e-07	-100									2.34688e-09	0.980785			7.78479e-10	0.0016574
		5.38389e-07	-100			5.38389e-07	-100									2.34844e-09	0.995185			7.78997e-10	0.107424
		5.38389e-07	-100			5.38389e-07	-100									2.35e-09	1			7.79515e-10	0.00842611
		5.38389e-07	-100			5.38389e-07	-100									2.35156e-09	0.995185			7.80034e-10	0.0764784
		5.38389e-07	-100			5.38389e-07	-100									2.35313e-09	0.980785			7.80552e-10	0.038744
		5.38389e-07	-100			5.38389e-07	-100									2.35469e-09	0.95694			7.8107e-10	0.0335525
		5.38388e-07	-100			5.38389e-07	-100									2.35625e-09	0.92388			7.81588e-10	0.0661369
		5.38388e-07	-100			5.38388e-07	-100									2.35781e-09	0.881921			7.82107e-10	0.00486083
		5.38388e-07	-100			5.38388e-07	-100									2.35937e-09	0.83147			7.82625e-10	0.0708954
		5.38388e-07	-100			5.38388e-07	-100									2.36094e-09	0.77301			7.83143e-10	0.00157775
		5.38388e-07	-100			5.38388e-07	-100									2.3625e-09	0.707107			7.83662e-10	0.0523252
		5.38388e-07	-100			5.38388e-07	-100									2.36406e-09	0.634393			7.8418e-10	0.015654
		5.38388e-07	-100			5.38388e-07	-100									2.36562e-09	0.55557			7.84698e-10	0.0251499
		5.38388e-07	-100			5.38388e-07	-100									2.36719e-09	0.471397			7.85216e-10	0.0302912
		5.38388e-07	-100			5.38388e-07	-100									2.36875e-09	0.382683			7.85735e-10	0.00560175
		5.38388e-07	-100			5.38388e-07	-100									2.37031e-09	0.290285			7.86253e-10	0.0335818
		5.38388e-07	-100			5.38388e-07	-100									2.37187e-09	0.19509			7.86771e-10	1.55881e-05
		5.38388e-07	-100			5.38388e-07	-100									2.37344e-09	0.0980171			7.8729e-10	0.0251539
		5.38388e-07	-100			5.38388e-07	-100									2.375e-09	2.35194e-14			7.87808e-10	0.00405923
		5.38388e-07	-100			5.38388e-07	-100									2.37656e-09	-0.0980171			7.88326e-10	0.0126399
		5.38387e-07	-100			5.38387e-07	-100									2.37812e-09	-0.19509			7.88845e-10	0.00934665
		5.38387e-07	-100			5.38387e-07	-100									2.37969e-09	-0.290285			7.89363e-10	0.00348029
		5.38387e-07	-100			5.38387e-07	-100									2.38125e-09	-0.382683			7.89881e-10	0.010529
		5.38387e-07	-100			5.38387e-07	-100									2.38281e-09	-0.471397			7.90399e-10	0.00011529
		5.38387e-07	-100			5.38387e-07	-100									2.38438e-09	-0.55557			7.90918e-10	0.00770756
		5.38387e-07	-100			5.38387e-07	-100									2.38594e-09	-0.634393			7.91436e-10	0.000556008
		5.38387e-07	-100			5.38387e-07	-100									2.3875e-09	-0.707107			7.91954e-10	0.00379043
		5.38387e-07	-100			5.38387e-07	-100									2.38906e-09	-0.77301			7.92473e-10	0.0016406
		5.38387e-07	-100			5.38387e-07	-100									2.39063e-09	-0.83147			7.92991e-10	0.00109244
		5.38387e-07	-100			5.38387e-07	-100									2.39219e-09	-0.881921			7.93509e-10	0.00178607
		5.38387e-07	-100			5.38387e-07	-100									2.39375e-09	-0.92388			7.94027e-10	9.12712e-05
		5.38387e-07	-100			5.38387e-07	-100									2.39531e-09	-0.95694			7.94546e-10	0.00118002
		5.38387e-07	-100			5.38387e-07	-100									2.39688e-09	-0.980785			7.95064e-10	2.4007e-05
		5.38387e-07	-100			5.38386e-07	-100									2.39844e-09	-0.995185			7.95582e-10	0.000512096
		5.38386e-07	-100			5.38386e-07	-100									2.4e-09	-1			7.96101e-10	0.000117819
		5.38386e-07	-100			5.38386e-07	-100									2.40156e-09	-0.995185			7.96619e-10	0.000140838
		5.38386e-07	-100			5.38386e-07	-100									2.40312e-09	-0.980785			7.97137e-10	0.000142031
		5.38386e-07	-100			5.38386e-07	-100									2.40469e-09	-0.95694			7.97656e-10	1.99632e-05
		5.38386e-07	-100			5.38386e-07	-100									2.40625e-09	-0.92388			7.98174e-10	0.000141765
		5.38386e-07	-100			5.38386e-07	-100									2.40781e-09	-0.881921			7.98692e-10	2.55578e-07
		5.38386e-07	-100			5.38386e-07	-100									2.40937e-09	-0.83147			7.9921e-10	0.000117834
		5.38386e-07	-100			5.38386e-07	-100									2.41094e-09	-0.77301			7.99729e-10	2.35729e-05
		5.38386e-07	-100			5.38386e-07	-100									2.4125e-09	-0.707107			8.00247e-10	4.86188e-05
		5.38386e-07	-100			5.38386e-07	-100									2.41406e-09	-0.634393			8.00765e-10	8.31483e-05
		5.38386e-07	-100			5.38386e-07	-100									2.41562e-09	-0.55557			8.01284e-10	6.68963e-06
		5.38386e-07	-100			5.38386e-07	-100									2.41719e-09	-0.471397			8.01802e-10	9.39738e-05
		5.38385e-07	-100			5.38385e-07	-100									2.41875e-09	-0.382683			8.0232e-10	3.12976e-05
		5.38385e-07	-100			5.38385e-07	-100									2.42031e-09	-0.290285			8.02838e-10	9.03411e-05
		5.38385e-07	-100			5.38385e-07	-100									2.42187e-09	-0.19509			8.03357e-10	0.000186766
		5.38385e-07	-100			5.38385e-07	-100									2.42344e-09	-0.0980171			8.03875e-10	3.2583e-05
		5.38385e-07	-100			5.38385e-07	-100									2.425e-09	-5.8783e-15			8.04393e-10	0.000556487
		5.38385e-07	-100			5.38385e-07	-100									2.42656e-09	0.0980171			8.04912e-10	1.89351e-05
		5.38385e-07	-100			5.38385e-07	-100									2.42813e-09	0.19509			8.0543e-10	0.00103264
		5.38385e-07	-100			5.38385e-07	-100									2.42969e-09	0.290285			8.05948e-10	0.000449835
		5.38385e-07	-100			5.38385e-07	-100									2.43125e-09	0.382683			8.06467e-10	0.00115403
		5.38385e-07	-100			5.38385e-07	-100									2.43281e-09	0.471397			8.06985e-10	0.00194436
		5.38385e-07	-100			5.38385e-07	-100									2.43438e-09	0.55557			8.07503e-10	0.000564879
		5.38385e-07	-100			5.38385e-07	-100									2.43594e-09	0.634393			8.08021e-10	0.00472261
		5.38385e-07	-100			5.38385e-07	-100									2.4375e-09	0.707107			8.0854e-10	9.77458e-07
		5.38385e-07	-100			5.38385e-07	-100									2.43906e-09	0.77301			8.09058e-10	0.00737804
		5.38384e-07	-100			5.38385e-07	-100									2.44063e-09	0.83147			8.09576e-10	0.00158652
		5.38384e-07	-100			5.38384e-07	-100									2.44219e-09	0.881921			8.10095e-10	0.00754069
		5.38384e-07	-100			5.38384e-07	-100									2.44375e-09	0.92388			8.10613e-10	0.00762994
		5.38384e-07	-100			5.38384e-07	-100									2.44531e-09	0.95694			8.11131e-10	0.00424629
		5.38384e-07	-100			5.38384e-07	-100									2.44688e-09	0.980785			8.11649e-10	0.0175349
		5.38384e-07	-100			5.38384e-07	-100									2.44844e-09	0.995185			8.12168e-10	0.000335139
		5.38384e-07	-100			5.38384e-07	-100									2.45e-09	1			8.12686e-10	0.0261418
		5.38384e-07	-100			5.38384e-07	-100									2.45156e-09	0.995185			8.13204e-10	0.0024789
		5.38384e-07	-100			5.38384e-07	-100									2.45312e-09	0.980785			8.13723e-10	0.0266719
		5.38384e-07	-100			5.38384e-07	-100									2.45469e-09	0.95694			8.14241e-10	0.0162557
		5.38384e-07	-100			5.38384e-07	-100									2.45625e-09	0.92388			8.14759e-10	0.0166759
		5.38384e-07	-100			5.38384e-07	-100									2.45781e-09	0.881921			8.15278e-10	0.0392276
		5.38384e-07	-100			5.38384e-07	-100									2.45937e-09	0.83147			8.15796e-10	0.00340294
		5.38383e-07	-100			5.38383e-07	-100									2.46094e-09	0.77301			8.16314e-10	0.0593488
		5.38383e-07	-100			5.38383e-07	-100									2.4625e-09	0.707107			8.16832e-10	0.00160588
		5.38383e-07	-100			5.38383e-07	-100									2.46406e-09	0.634393			8.17351e-10	0.0619062
		5.38383e-07	-100			5.38383e-07	-100									2.46562e-09	0.55557			8.17869e-10	0.0221281
		5.38383e-07	-100			5.38383e-07	-100									2.46719e-09	0.471397			8.18387e-10	0.0420613
		5.38383e-07	-100			5.38383e-07	-100									2.46875e-09	0.382683			8.18906e-10	0.0603909
		5.38383e-07	-100			5.38383e-07	-100									2.47031e-09	0.290285			8.19424e-10	0.0132186
		5.38383e-07	-100			5.38383e-07	-100									2.47188e-09	0.19509			8.19942e-10	0.095252
		5.38383e-07	-100			5.38383e-07	-100									2.47344e-09	0.0980171			8.2046e-10	6.14794e-05
		5.38383e-07	-100			5.38383e-07	-100									2.475e-09	1.66589e-14			8.20979e-10	0.102428
		5.38383e-07	-100			5.38383e-07	-100									2.47656e-09	-0.0980171			8.21497e-10	0.019919
		5.38383e-07	-100			5.38383e-07	-100									2.47813e-09	-0.19509			8.22015e-10	0.0744982
		5.38383e-07	-100			5.38383e-07	-100									2.47969e-09	-0.290285			8.22534e-10	0.0668228
		5.38382e-07	-100			5.38383e-07	-100									2.48125e-09	-0.382683			8.23052e-10	0.0300216
		5.38382e-07	-100			5.38382e-07	-100									2.48281e-09	-0.471397			8.2357e-10	0.112214
		5.38382e-07	-100			5.38382e-07	-100									2.48438e-09	-0.55557			8.24089e-10	0.00147803
		5.38382e-07	-100			5.38382e-07	-100									2.48594e-09	-0.634393			8.24607e-10	0.125094
		5.38382e-07	-100			5.38382e-07	-100									2.4875e-09	-0.707107			8.25125e-10	0.01121
		5.38382e-07	-100			5.38382e-07	-100									2.48906e-09	-0.77301			8.25643e-10	0.0961629
		5.38382e-07	-100			5.38382e-07	-100									2.49063e-09	-0.83147			8.26162e-10	0.0534734
		5.38382e-07	-100			5.38382e-07	-100									2.49219e-09	-0.881921			8.2668e-10	0.0453453
		5.38382e-07	-100			5.38382e-07	-100									2.49375e-09	-0.92388			8.27198e-10	0.0981462
		5.38382e-07	-100			5.38382e-07	-100									2.49531e-09	-0.95694			8.27717e-10	0.00672565
		5.38382e-07	-100			5.38382e-07	-100									2.49687e-09	-0.980785			8.28235e-10	0.114019
		5.38382e-07	-100			5.38382e-07	-100									2.49844e-09	-0.995185			8.28753e-10	0.00314456
		5.38382e-07	-100			5.38382e-07	-100									2.5e-09	-1			8.29272e-10	0.0916311
		5.38382e-07	-100			5.38381e-07	-100									2.50156e-09	-0.995185			8.2979e-10	0.0303789
		5.38381e-07	-100			5.38381e-07	-100									2.50312e-09	-0.980785			8.30308e-10	0.0479424
		5.38381e-07	-100			5.38381e-07	-100									2.50469e-09	-0.95694			8.30826e-10	0.0633786
		5.38381e-07	-100			5.38381e-07	-100									2.50625e-09	-0.92388			8.31345e-10	0.0113515
		5.38381e-07	-100			5.38381e-07	-100									2.50781e-09	-0.881921			8.31863e-10	0.0771754
		5.38381e-07	-100			5.38381e-07	-100									2.50937e-09	-0.83147			8.32381e-10	9.9546e-05
		5.38381e-07	-100			5.38381e-07	-100									2.51094e-09	-0.77301			8.329e-10	0.0641452
		5.38381e-07	-100			5.38381e-07	-100									2.5125e-09	-0.707107			8.33418e-10	0.0116696
		5.38381e-07	-100			5.38381e-07	-100									2.51406e-09	-0.634393			8.33936e-10	0.0358835
		5.38381e-07	-100			5.38381e-07	-100									2.51562e-09	-0.55557			8.34454e-10	0.0294986
		5.38381e-07	-100			5.38381e-07	-100									2.51719e-09	-0.471397			8.34973e-10	0.010927
		5.38381e-07	-100			5.38381e-07	-100									2.51875e-09	-0.382683			8.35491e-10	0.03781
		5.38381e-07	-100			5.38381e-07	-100									2.52031e-09	-0.290285			8.36009e-10	0.000341194
		5.3838e-07	-100			5.3838e-07	-100									2.52188e-09	-0.19509			8.36528e-10	0.03203
		5.3838e-07	-100			5.3838e-07	-100									2.52344e-09	-0.0980171			8.37046e-10	0.00271157
		5.3838e-07	-100			5.3838e-07	-100									2.525e-09	9.82193e-16			8.37564e-10	0.0185054
		5.3838e-07	-100			5.3838e-07	-100									2.52656e-09	0.0980171			8.38083e-10	0.00931997
		5.3838e-07	-100			5.3838e-07	-100									2.52813e-09	0.19509			8.38601e-10	0.00643576
		5.3838e-07	-100			5.3838e-07	-100									2.52969e-09	0.290285			8.39119e-10	0.0125335
		5.3838e-07	-100			5.3838e-07	-100									2.53125e-09	0.382683			8.39637e-10	0.000658943
		5.3838e-07	-100			5.3838e-07	-100									2.53281e-09	0.471397			8.40156e-10	0.0105145
		5.3838e-07	-100			5.3838e-07	-100									2.53438e-09	0.55557			8.40674e-10	0.000282301
		5.3838e-07	-100			5.3838e-07	-100									2.53594e-09	0.634393			8.41192e-10	0.00595676
		5.3838e-07	-100			5.3838e-07	-100									2.5375e-09	0.707107			8.41711e-10	0.00172677
		5.3838e-07	-100			5.3838e-07	-100									2.53906e-09	0.77301			8.42229e-10	0.00211873
		5.3838e-07	-100			5.3838e-07	-100									2.54062e-09	0.83147			8.42747e-10	0.00237471
		5.3838e-07	-100			5.38379e-07	-100									2.54219e-09	0.881921			8.43265e-10	0.00031718
		5.38379e-07	-100			5.38379e-07	-100									2.54375e-09	0.92388			8.43784e-10	0.00184026
		5.38379e-07	-100			5.38379e-07	-100									2.54531e-09	0.95694			8.44302e-10	3.42003e-06
		5.38379e-07	-100			5.38379e-07	-100									2.54687e-09	0.980785			8.4482e-10	0.000924205
		5.38379e-07	-100			5.38379e-07	-100									2.54844e-09	0.995185			8.45339e-10	0.000135023
		5.38379e-07	-100			5.38379e-07	-100									2.55e-09	1			8.45857e-10	0.000296657
		5.38379e-07	-100			5.38379e-07	-100									2.55156e-09	0.995185			8.46375e-10	0.000195337
		5.38379e-07	-100			5.38379e-07	-100									2.55312e-09	0.980785			8.46894e-10	5.34355e-05
		5.38379e-07	-100			5.38379e-07	-100									2.55469e-09	0.95694			8.47412e-10	0.00016706
		5.38379e-07	-100			5.38379e-07	-100									2.55625e-09	0.92388			8.4793e-10	1.14268e-06
		5.38379e-07	-100			5.38379e-07	-100									2.55781e-09	0.881921			8.48448e-10	0.000130788
		5.38379e-07	-100			5.38379e-07	-100									2.55937e-09	0.83147			8.48967e-10	1.32788e-05
		5.38379e-07	-100			5.38379e-07	-100									2.56094e-09	0.77301			8.49485e-10	9.36708e-05
		5.38379e-07	-100			5.38379e-07	-100									2.5625e-09	0.707107			8.50003e-10	5.78877e-05
		5.38379e-07	-100			5.38378e-07	-100									2.56406e-09	0.634393			8.50522e-10	4.42703e-05
		5.38378e-07	-100			5.38378e-07	-100									2.56563e-09	0.55557			8.5104e-10	0.000105759
		5.38378e-07	-100			5.38378e-07	-100									2.56719e-09	0.471397			8.51558e-10	6.24467e-06
		5.38378e-07	-100			5.38378e-07	-100									2.56875e-09	0.382683			8.52076e-10	0.000148096
		5.38378e-07	-100			5.38378e-07	-100									2.57031e-09	0.290285			8.52595e-10	6.95889e-06
		5.38378e-07	-100			5.38378e-07	-100									2.57188e-09	0.19509			8.53113e-10	0.000203794
		5.38378e-07	-100			5.38378e-07	-100									2.57344e-09	0.0980171			8.53631e-10	0.00010921
		5.38378e-07	-100			5.38378e-07	-100									2.575e-09	9.79841e-15			8.5415e-10	0.000230555
		5.38378e-07	-100			5.38378e-07	-100									2.57656e-09	-0.0980171			8.54668e-10	0.000499731
		5.38378e-07	-100			5.38378e-07	-100									2.57813e-09	-0.19509			8.55186e-10	0.000115811
		5.38378e-07	-100			5.38378e-07	-100									2.57969e-09	-0.290285			8.55705e-10	0.00135102
		5.38378e-07	-100			5.38378e-07	-100									2.58125e-09	-0.382683			8.56223e-10	7.35943e-06
		5.38378e-07	-100			5.38378e-07	-100									2.58281e-09	-0.471397			8.56741e-10	0.00237235
		5.38377e-07	-100			5.38377e-07	-100									2.58438e-09	-0.55557			8.57259e-10	0.000693835
		5.38377e-07	-100			5.38377e-07	-100									2.58594e-09	-0.634393			8.57778e-10	0.00264365
		5.38377e-07	-100			5.38377e-07	-100									2.5875e-09	-0.707107			8.58296e-10	0.00330467
		5.38377e-07	-100			5.38377e-07	-100									2.58906e-09	-0.77301			8.58814e-10	0.00149638
		5.38377e-07	-100			5.38377e-07	-100									2.59062e-09	-0.83147			8.59333e-10	0.00798835
		5.38377e-07	-100			5.38377e-07	-100									2.59219e-09	-0.881921			8.59851e-10	5.39058e-05
		5.38377e-07	-100			5.38377e-07	-100									2.59375e-09	-0.92388			8.60369e-10	0.012544
		5.38377e-07	-100			5.38377e-07	-100									2.59531e-09	-0.95694			8.60887e-10	0.00168697
		5.38377e-07	-100			5.38377e-07	-100									2.59687e-09	-0.980785			8.61406e-10	0.0132136
		5.38377e-07	-100			5.38377e-07	-100									2.59844e-09	-0.995185			8.61924e-10	0.00984893
		5.38377e-07	-100			5.38377e-07	-100									2.6e-09	-1			8.62442e-10	0.0082027
		5.38377e-07	-100			5.38377e-07	-100									2.60156e-09	-0.995185			8.62961e-10	0.0239031
		5.38377e-07	-100			5.38377e-07	-100									2.60312e-09	-0.980785			8.63479e-10	0.00134175
		5.38377e-07	-100			5.38377e-07	-100									2.60469e-09	-0.95694			8.63997e-10	0.0368398
		5.38376e-07	-100			5.38376e-07	-100									2.60625e-09	-0.92388			8.64516e-10	0.00174208
		5.38376e-07	-100			5.38376e-07	-100									2.60781e-09	-0.881921			8.65034e-10	0.0389755
		5.38376e-07	-100			5.38376e-07	-100									2.60937e-09	-0.83147			8.65552e-10	0.0172954
		5.38376e-07	-100			5.38376e-07	-100									2.61094e-09	-0.77301			8.6607e-10	0.0263662
		5.38376e-07	-100			5.38376e-07	-100									2.6125e-09	-0.707107			8.66589e-10	0.045808
		5.38376e-07	-100			5.38376e-07	-100									2.61406e-09	-0.634393			8.67107e-10	0.00746523
		5.38376e-07	-100			5.38376e-07	-100									2.61563e-09	-0.55557			8.67625e-10	0.0724792
		5.38376e-07	-100			5.38376e-07	-100									2.61719e-09	-0.471397			8.68144e-10	0.000431444
		5.38376e-07	-100			5.38376e-07	-100									2.61875e-09	-0.382683			8.68662e-10	0.0786839
		5.38376e-07	-100			5.38376e-07	-100									2.62031e-09	-0.290285			8.6918e-10	0.0196542
		5.38376e-07	-100			5.38376e-07	-100									2.62188e-09	-0.19509			8.69698e-10	0.0571425
		5.38376e-07	-100			5.38376e-07	-100									2.62344e-09	-0.0980171			8.70217e-10	0.0615157
		5.38376e-07	-100			5.38376e-07	-100									2.625e-09	7.84269e-15			8.70735e-10	0.0217328
		5.38375e-07	-100			5.38375e-07	-100									2.62656e-09	0.0980171			8.71253e-10	0.102711
		5.38375e-07	-100			5.38375e-07	-100									2.62813e-09	0.19509			8.71772e-10	0.000402511
		5.38375e-07	-100			5.38375e-07	-100									2.62969e-09	0.290285			8.7229e-10	0.115291
		5.38375e-07	-100			5.38375e-07	-100									2.63125e-09	0.382683			8.72808e-10	0.0142909
		5.38375e-07	-100			5.38375e-07	-100									2.63281e-09	0.471397			8.73327e-10	0.0887069
		5.38375e-07	-100			5.38375e-07	-100									2.63437e-09	0.55557			8.73845e-10	0.0595281
		5.38375e-07	-100			5.38375e-07	-100									2.63594e-09	0.634393			8.74363e-10	0.0405075
		5.38375e-07	-100			5.38375e-07	-100									2.6375e-09	0.707107			8.74881e-10	0.107539
		5.38375e-07	-100			5.38375e-07	-100									2.63906e-09	0.77301			8.754e-10	0.00461202
		5.38375e-07	-100			5.38375e-07	-100									2.64062e-09	0.83147			8.75918e-10	0.125457
		5.38375e-07	-100			5.38375e-07	-100									2.64219e-09	0.881921			8.76436e-10	0.00582033
		5.38375e-07	-100			5.38375e-07	-100									2.64375e-09	0.92388			8.76955e-10	0.101192
		5.38375e-07	-100			5.38374e-07	-100									2.64531e-09	0.95694			8.77473e-10	0.0413259
		5.38374e-07	-100			5.38374e-07	-100									2.64687e-09	0.980785			8.77991e-10	0.0522244
		5.38374e-07	-100			5.38374e-07	-100									2.64844e-09	0.995185			8.78509e-10	0.0834783
		5.38374e-07	-100			5.38374e-07	-100									2.65e-09	1			8.79028e-10	0.0110182
		5.38374e-07	-100			5.38374e-07	-100									2.65156e-09	0.995185			8.79546e-10	0.101797
		5.38374e-07	-100			5.38374e-07	-100									2.65312e-09	0.980785			8.80064e-10	0.00072521
		5.38374e-07	-100			5.38374e-07	-100									2.65469e-09	0.95694			8.80583e-10	0.0854251
		5.38374e-07	-100			5.38374e-07	-100									2.65625e-09	0.92388			8.81101e-10	0.0199234
		5.38374e-07	-100			5.38374e-07	-100									2.65781e-09	0.881921			8.81619e-10	0.0478762
		5.38374e-07	-100			5.38374e-07	-100									2.65938e-09	0.83147			8.82138e-10	0.0474099
		5.38374e-07	-100			5.38374e-07	-100									2.66094e-09	0.77301			8.82656e-10	0.0138172
		5.38374e-07	-100			5.38374e-07	-100									2.6625e-09	0.707107			8.83174e-10	0.0609488
		5.38374e-07	-100			5.38374e-07	-100									2.66406e-09	0.634393			8.83692e-10	0.000129989
		5.38374e-07	-100			5.38374e-07	-100									2.66563e-09	0.55557			8.84211e-10	0.0527077
		5.38374e-07	-100			5.38373e-07	-100									2.66719e-09	0.471397			8.84729e-10	0.00617057
		5.38373e-07	-100			5.38373e-07	-100									2.66875e-09	0.382683			8.85247e-10	0.0310443
		5.38373e-07	-100			5.38373e-07	-100									2.67031e-09	0.290285			8.85766e-10	0.019027
		5.38373e-07	-100			5.38373e-07	-100									2.67188e-09	0.19509			8.86284e-10	0.010666
		5.38373e-07	-100			5.38373e-07	-100									2.67344e-09	0.0980171			8.86802e-10	0.0259684
		5.38373e-07	-100			5.38373e-07	-100									2.675e-09	2.93791e-15			8.87321e-10	0.000842417
		5.38373e-07	-100			5.38373e-07	-100									2.67656e-09	-0.0980171			8.87839e-10	0.02274
		5.38373e-07	-100			5.38373e-07	-100									2.67813e-09	-0.19509			8.88357e-10	0.00101121
		5.38373e-07	-100			5.38373e-07	-100									2.67969e-09	-0.290285			8.88875e-10	0.0135424
		5.38373e-07	-100			5.38373e-07	-100									2.68125e-09	-0.382683			8.89394e-10	0.00497155
		5.38373e-07	-100			5.38373e-07	-100									2.68281e-09	-0.471397			8.89912e-10	0.00504778
		5.38373e-07	-100			5.38373e-07	-100									2.68437e-09	-0.55557			8.9043e-10	0.00717114
		5.38373e-07	-100			5.38373e-07	-100									2.68594e-09	-0.634393			8.90949e-10	0.000735392
		5.38372e-07	-100			5.38373e-07	-100									2.6875e-09	-0.707107			8.91467e-10	0.00608612
		5.38372e-07	-100			5.38372e-07	-100									2.68906e-09	-0.77301			8.91985e-10	4.61055e-05
		5.38372e-07	-100			5.38372e-07	-100									2.69062e-09	-0.83147			8.92503e-10	0.00343671
		5.38372e-07	-100			5.38372e-07	-100									2.69219e-09	-0.881921			8.93022e-10	0.000694595
		5.38372e-07	-100			5.38372e-07	-100									2.69375e-09	-0.92388			8.9354e-10	0.00124827
		5.38372e-07	-100			5.38372e-07	-100									2.69531e-09	-0.95694			8.94058e-10	0.00101218
		5.38372e-07	-100			5.38372e-07	-100									2.69687e-09	-0.980785			8.94577e-10	0.000217798
		5.38372e-07	-100			5.38372e-07	-100									2.69844e-09	-0.995185			8.95095e-10	0.000762096
		5.38372e-07	-100			5.38372e-07	-100									2.7e-09	-1			8.95613e-10	5.00771e-07
		5.38372e-07	-100			5.38372e-07	-100									2.70156e-09	-0.995185			8.96132e-10	0.00038357
		5.38372e-07	-100			5.38372e-07	-100									2.70313e-09	-0.980785			8.9665e-10	3.96134e-05
		5.38372e-07	-100			5.38372e-07	-100									2.70469e-09	-0.95694			8.97168e-10	0.000148612
		5.38372e-07	-100			5.38372e-07	-100									2.70625e-09	-0.92388			8.97686e-10	7.86173e-05
		5.38372e-07	-100			5.38372e-07	-100									2.70781e-09	-0.881921			8.98205e-10	4.36571e-05
		5.38371e-07	-100			5.38371e-07	-100									2.70938e-09	-0.83147			8.98723e-10	0.000104851
		5.38371e-07	-100			5.38371e-07	-100									2.71094e-09	-0.77301			8.99241e-10	7.85582e-07
		5.38371e-07	-100			5.38371e-07	-100									2.7125e-09	-0.707107			8.9976e-10	0.000106329
		5.38371e-07	-100			5.38371e-07	-100									2.71406e-09	-0.634393			9.00278e-10	1.771e-05
		5.38371e-07	-100			5.38371e-07	-100									2.71563e-09	-0.55557			9.00796e-10	3.11571e-05
		5.38371e-07	-100			5.38371e-07	-100									2.71719e-09	-0.471397			9.01314e-10	5.84168e-05
		5.38371e-07	-100			5.38371e-07	-100									2.71875e-09	-0.382683			9.01833e-10	4.60948e-06
		5.38371e-07	-100			5.38371e-07	-100									2.72031e-09	-0.290285			9.02351e-10	6.60964e-05
		5.38371e-07	-100			5.38371e-07	-100									2.72188e-09	-0.19509			9.02869e-10	9.81777e-05
		5.38371e-07	-100			5.38371e-07	-100									2.72344e-09	-0.0980171			9.03388e-10	8.37276e-06
		5.38371e-07	-100			5.38371e-07	-100									2.725e-09	-1.37185e-14			9.03906e-10	0.000378372
		5.38371e-07	-100			5.38371e-07	-100									2.72656e-09	0.0980171			9.04424e-10	5.22738e-05
		5.38371e-07	-100			5.38371e-07	-100									2.72812e-09	0.19509			9.04943e-10	0.000637816
		5.38371e-07	-100			5.3837e-07	-100									2.72969e-09	0.290285			9.05461e-10	0.00052569
		5.3837e-07	-100			5.3837e-07	-100									2.73125e-09	0.382683			9.05979e-10	0.000573853
		5.3837e-07	-100			5.3837e-07	-100									2.73281e-09	0.471397			9.06497e-10	0.00182905
		5.3837e-07	-100			5.3837e-07	-100									2.73437e-09	0.55557			9.07016e-10	0.000150476
		5.3837e-07	-100			5.3837e-07	-100									2.73594e-09	0.634393			9.07534e-10	0.00387457
		5.3837e-07	-100			5.3837e-07	-100									2.7375e-09	0.707107			9.08052e-10	0.000159527
		5.3837e-07	-100			5.3837e-07	-100									2.73906e-09	0.77301			9.08571e-10	0.00534703
		5.3837e-07	-100			5.3837e-07	-100									2.74062e-09	0.83147			9.09089e-10	0.00245854
		5.3837e-07	-100			5.3837e-07	-100									2.74219e-09	0.881921			9.09607e-10	0.00467061
		5.3837e-07	-100			5.3837e-07	-100									2.74375e-09	0.92388			9.10125e-10	0.00834114
		5.3837e-07	-100			5.3837e-07	-100									2.74531e-09	0.95694			9.10644e-10	0.00176356
		5.3837e-07	-100			5.3837e-07	-100									2.74687e-09	0.980785			9.11162e-10	0.0162892
		5.3837e-07	-100			5.3837e-07	-100									2.74844e-09	0.995185			9.1168e-10	5.04136e-05
		5.38369e-07	-100			5.38369e-07	-100									2.75e-09	1			9.12199e-10	0.0214892
		5.38369e-07	-100			5.38369e-07	-100									2.75156e-09	0.995185			9.12717e-10	0.00528255
		5.38369e-07	-100			5.38369e-07	-100									2.75313e-09	0.980785			9.13235e-10	0.0188871
		5.38369e-07	-100			5.38369e-07	-100									2.75469e-09	0.95694			9.13754e-10	0.0203433
		5.38369e-07	-100			5.38369e-07	-100									2.75625e-09	0.92388			9.14272e-10	0.00881334
		5.38369e-07	-100			5.38369e-07	-100									2.75781e-09	0.881921			9.1479e-10	0.0405035
		5.38369e-07	-100			5.38369e-07	-100									2.75938e-09	0.83147			9.15308e-10	0.000329445
		5.38369e-07	-100			5.38369e-07	-100									2.76094e-09	0.77301			9.15827e-10	0.0536342
		5.38369e-07	-100			5.38369e-07	-100									2.7625e-09	0.707107			9.16345e-10	0.00621298
		5.38369e-07	-100			5.38369e-07	-100									2.76406e-09	0.634393			9.16863e-10	0.0485269
		5.38369e-07	-100			5.38369e-07	-100									2.76563e-09	0.55557			9.17382e-10	0.0322299
		5.38369e-07	-100			5.38369e-07	-100									2.76719e-09	0.471397			9.179e-10	0.0263538
		5.38369e-07	-100			5.38369e-07	-100									2.76875e-09	0.382683			9.18418e-10	0.0687551
		5.38369e-07	-100			5.38368e-07	-100									2.77031e-09	0.290285			9.18936e-10	0.00402467
		5.38368e-07	-100			5.38368e-07	-100									2.77187e-09	0.19509			9.19455e-10	0.0935244
		5.38368e-07	-100			5.38368e-07	-100									2.77344e-09	0.0980171			9.19973e-10	0.00370899
		5.38368e-07	-100			5.38368e-07	-100									2.775e-09	-3.92258e-15			9.20491e-10	0.0878311
		5.38368e-07	-100			5.38368e-07	-100									2.77656e-09	-0.0980171			9.2101e-10	0.0351592
		5.38368e-07	-100			5.38368e-07	-100									2.77812e-09	-0.19509			9.21528e-10	0.0532548
		5.38368e-07	-100			5.38368e-07	-100									2.77969e-09	-0.290285			9.22046e-10	0.084087
		5.38368e-07	-100			5.38368e-07	-100									2.78125e-09	-0.382683			9.22565e-10	0.0139273
		5.38368e-07	-100			5.38368e-07	-100									2.78281e-09	-0.471397			9.23083e-10	0.119527
		5.38368e-07	-100			5.38368e-07	-100									2.78437e-09	-0.55557			9.23601e-10	0.000484402
		5.38368e-07	-100			5.38368e-07	-100									2.78594e-09	-0.634393			9.24119e-10	0.116708
		5.38368e-07	-100			5.38368e-07	-100									2.7875e-09	-0.707107			9.24638e-10	0.0262771
		5.38368e-07	-100			5.38368e-07	-100									2.78906e-09	-0.77301			9.25156e-10	0.0766613
		5.38367e-07	-100			5.38368e-07	-100									2.79062e-09	-0.83147			9.25674e-10	0.0752933
		5.38367e-07	-100			5.38367e-07	-100									2.79219e-09	-0.881921			9.26193e-10	0.0267444
		5.38367e-07	-100			5.38367e-07	-100									2.79375e-09	-0.92388			9.26711e-10	0.113773
		5.38367e-07	-100			5.38367e-07	-100									2.79531e-09	-0.95694			9.27229e-10	0.00059233
		5.38367e-07	-100			5.38367e-07	-100									2.79688e-09	-0.980785			9.27747e-10	0.115416
		5.38367e-07	-100			5.38367e-07	-100									2.79844e-09	-0.995185			9.28266e-10	0.0127081
		5.38367e-07	-100			5.38367e-07	-100									2.8e-09	-1			9.28784e-10	0.0803595
		5.38367e-07	-100			5.38367e-07	-100									2.80156e-09	-0.995185			9.29302e-10	0.0491243
		5.38367e-07	-100			5.38367e-07	-100									2.80313e-09	-0.980785			9.29821e-10	0.0334385
		5.38367e-07	-100			5.38367e-07	-100									2.80469e-09	-0.95694			9.30339e-10	0.0805088
		5.38367e-07	-100			5.38367e-07	-100									2.80625e-09	-0.92388			9.30857e-10	0.00367958
		5.38367e-07	-100			5.38367e-07	-100									2.80781e-09	-0.881921			9.31376e-10	0.0847535
		5.38367e-07	-100			5.38367e-07	-100									2.80938e-09	-0.83147			9.31894e-10	0.00334338
		5.38367e-07	-100			5.38367e-07	-100									2.81094e-09	-0.77301			9.32412e-10	0.0615529
		5.38366e-07	-100			5.38366e-07	-100									2.8125e-09	-0.707107			9.3293e-10	0.0227278
		5.38366e-07	-100			5.38366e-07	-100									2.81406e-09	-0.634393			9.33449e-10	0.0286504
		5.38366e-07	-100			5.38366e-07	-100									2.81563e-09	-0.55557			9.33967e-10	0.0415465
		5.38366e-07	-100			5.38366e-07	-100									2.81719e-09	-0.471397			9.34485e-10	0.00558841
		5.38366e-07	-100			5.38366e-07	-100									2.81875e-09	-0.382683			9.35004e-10	0.045274
		5.38366e-07	-100			5.38366e-07	-100									2.82031e-09	-0.290285			9.35522e-10	0.000226149
		5.38366e-07	-100			5.38366e-07	-100									2.82187e-09	-0.19509			9.3604e-10	0.0337149
		5.38366e-07	-100			5.38366e-07	-100									2.82344e-09	-0.0980171			9.36559e-10	0.00700584
		5.38366e-07	-100			5.38366e-07	-100									2.825e-09	-6.85802e-15			9.37077e-10	0.0167171
		5.38366e-07	-100			5.38366e-07	-100									2.82656e-09	0.0980171			9.37595e-10	0.0148651
		5.38366e-07	-100			5.38366e-07	-100									2.82812e-09	0.19509			9.38113e-10	0.00429328
		5.38366e-07	-100			5.38366e-07	-100									2.82969e-09	0.290285			9.38632e-10	0.016627
		5.38366e-07	-100			5.38366e-07	-100									2.83125e-09	0.382683			9.3915e-10	5.0665e-05
		5.38366e-07	-100			5.38365e-07	-100									2.83281e-09	0.471397			9.39668e-10	0.0123277
		5.38365e-07	-100			5.38365e-07	-100									2.83437e-09	0.55557			9.40187e-10	0.00124236
		5.38365e-07	-100			5.38365e-07	-100									2.83594e-09	0.634393			9.40705e-10	0.00612748
		5.38365e-07	-100			5.38365e-07	-100									2.8375e-09	0.707107			9.41223e-10	0.00326825
		5.38365e-07	-100			5.38365e-07	-100									2.83906e-09	0.77301			9.41741e-10	0.00174731
		5.38365e-07	-100			5.38365e-07	-100									2.84063e-09	0.83147			9.4226e-10	0.00363288
		5.38365e-07	-100			5.38365e-07	-100									2.84219e-09	0.881921			9.42778e-10	0.000118285
		5.38365e-07	-100			5.38365e-07	-100									2.84375e-09	0.92388			9.43296e-10	0.00249938
		5.38365e-07	-100			5.38365e-07	-100									2.84531e-09	0.95694			9.43815e-10	8.68452e-05
		5.38365e-07	-100			5.38365e-07	-100									2.84688e-09	0.980785			9.44333e-10	0.00111834
		5.38365e-07	-100			5.38365e-07	-100									2.84844e-09	0.995185			9.44851e-10	0.000333975
		5.38365e-07	-100			5.38365e-07	-100									2.85e-09	1			9.4537e-10	0.00030267
		5.38365e-07	-100			5.38365e-07	-100									2.85156e-09	0.995185			9.45888e-10	0.000352163
		5.38364e-07	-100			5.38364e-07	-100									2.85313e-09	0.980785			9.46406e-10	3.37779e-05
		5.38364e-07	-100			5.38364e-07	-100									2.85469e-09	0.95694			9.46924e-10	0.000230428
		5.38364e-07	-100			5.38364e-07	-100									2.85625e-09	0.92388			9.47443e-10	1.32971e-06
		5.38364e-07	-100			5.38364e-07	-100									2.85781e-09	0.881921			9.47961e-10	0.000134383
		5.38364e-07	-100			5.38364e-07	-100									2.85938e-09	0.83147			9.48479e-10	3.08236e-05
		5.38364e-07	-100			5.38364e-07	-100									2.86094e-09	0.77301			9.48998e-10	7.53592e-05
		5.38364e-07	-100			5.38364e-07	-100									2.8625e-09	0.707107			9.49516e-10	7.80385e-05
		5.38364e-07	-100			5.38364e-07	-100									2.86406e-09	0.634393			9.50034e-10	2.4587e-05
		5.38364e-07	-100			5.38364e-07	-100									2.86562e-09	0.55557			9.50552e-10	0.000117956
		5.38364e-07	-100			5.38364e-07	-100									2.86719e-09	0.471397			9.51071e-10	2.16774e-07
		5.38364e-07	-100			5.38364e-07	-100									2.86875e-09	0.382683			9.51589e-10	0.000131861
		5.38364e-07	-100			5.38364e-07	-100									2.87031e-09	0.290285			9.52107e-10	1.91162e-05
		5.38364e-07	-100			5.38364e-07	-100									2.87187e-09	0.19509			9.52626e-10	0.000131439
		5.38364e-07	-100			5.38364e-07	-100									2.87344e-09	0.0980171			9.53144e-10	0.000118612
		5.38363e-07	-100			5.38363e-07	-100									2.875e-09	-1.07831e-14			9.53662e-10	0.000105531
		5.38363e-07	-100			5.38363e-07	-100									2.87656e-09	-0.0980171			9.54181e-10	0.000422621
		5.38363e-07	-100			5.38363e-07	-100									2.87812e-09	-0.19509			9.54699e-10	2.20407e-05
		5.38363e-07	-100			5.38363e-07	-100									2.87969e-09	-0.290285			9.55217e-10	0.00101152
		5.38363e-07	-100			5.38363e-07	-100									2.88125e-09	-0.382683			9.55735e-10	7.389e-05
		5.38363e-07	-100			5.38363e-07	-100									2.88281e-09	-0.471397			9.56254e-10	0.00158409
		5.38363e-07	-100			5.38363e-07	-100									2.88437e-09	-0.55557			9.56772e-10	0.000926568
		5.38363e-07	-100			5.38363e-07	-100									2.88594e-09	-0.634393			9.5729e-10	0.00148883
		5.38363e-07	-100			5.38363e-07	-100									2.8875e-09	-0.707107			9.57809e-10	0.00333853
		5.38363e-07	-100			5.38363e-07	-100									2.88906e-09	-0.77301			9.58327e-10	0.000530341
		5.38363e-07	-100			5.38363e-07	-100									2.89063e-09	-0.83147			9.58845e-10	0.00698559
		5.38363e-07	-100			5.38363e-07	-100									2.89219e-09	-0.881921			9.59363e-10	8.37115e-05
		5.38363e-07	-100			5.38363e-07	-100									2.89375e-09	-0.92388			9.59882e-10	0.00971282
		5.38363e-07	-100			5.38362e-07	-100									2.89531e-09	-0.95694			9.604e-10	0.00307024
		5.38362e-07	-100			5.38362e-07	-100									2.89688e-09	-0.980785			9.60918e-10	0.00878939
		5.38362e-07	-100			5.38362e-07	-100									2.89844e-09	-0.995185			9.61437e-10	0.0115715
		5.38362e-07	-100			5.38362e-07	-100									2.9e-09	-1			9.61955e-10	0.00396946
		5.38362e-07	-100			5.38362e-07	-100									2.90156e-09	-0.995185			9.62473e-10	0.0234452
		5.38362e-07	-100			5.38362e-07	-100									2.90313e-09	-0.980785			9.62992e-10	3.3466e-05
		5.38362e-07	-100			5.38362e-07	-100									2.90469e-09	-0.95694			9.6351e-10	0.0317537
		5.38362e-07	-100			5.38362e-07	-100									2.90625e-09	-0.92388			9.64028e-10	0.00502861
		5.38362e-07	-100			5.38362e-07	-100									2.90781e-09	-0.881921			9.64546e-10	0.0291834
		5.38362e-07	-100			5.38362e-07	-100									2.90938e-09	-0.83147			9.65065e-10	0.0234574
		5.38362e-07	-100			5.38362e-07	-100									2.91094e-09	-0.77301			9.65583e-10	0.0155029
		5.38362e-07	-100			5.38362e-07	-100									2.9125e-09	-0.707107			9.66101e-10	0.0496589
		5.38362e-07	-100			5.38362e-07	-100									2.91406e-09	-0.634393			9.6662e-10	0.00173464
		5.38361e-07	-100			5.38362e-07	-100									2.91562e-09	-0.55557			9.67138e-10	0.0683453
		5.38361e-07	-100			5.38361e-07	-100									2.91719e-09	-0.471397			9.67656e-10	0.00431891
		5.38361e-07	-100			5.38361e-07	-100									2.91875e-09	-0.382683			9.68174e-10	0.0648049
		5.38361e-07	-100			5.38361e-07	-100									2.92031e-09	-0.290285			9.68693e-10	0.0316489
		5.38361e-07	-100			5.38361e-07	-100									2.92187e-09	-0.19509			9.69211e-10	0.0387105
		5.38361e-07	-100			5.38361e-07	-100									2.92344e-09	-0.0980171			9.69729e-10	0.0737204
		5.38361e-07	-100			5.38361e-07	-100									2.925e-09	-2.84192e-14			9.70248e-10	0.00884784
		5.38361e-07	-100			5.38361e-07	-100									2.92656e-09	0.0980171			9.70766e-10	0.105232
		5.38361e-07	-100			5.38361e-07	-100									2.92812e-09	0.19509			9.71284e-10	0.00134868
		5.38361e-07	-100			5.38361e-07	-100									2.92969e-09	0.290285			9.71803e-10	0.103387
		5.38361e-07	-100			5.38361e-07	-100									2.93125e-09	0.382683			9.72321e-10	0.029286
		5.38361e-07	-100			5.38361e-07	-100									2.93281e-09	0.471397			9.72839e-10	0.0674291
		5.38361e-07	-100			5.38361e-07	-100									2.93438e-09	0.55557			9.73357e-10	0.0795091
		5.38361e-07	-100			5.38361e-07	-100									2.93594e-09	0.634393			9.73876e-10	0.0219882
		5.3836e-07	-100			5.3836e-07	-100									2.9375e-09	0.707107			9.74394e-10	0.119642
		5.3836e-07	-100			5.3836e-07	-100									2.93906e-09	0.77301			9.74912e-10	6.18036e-05
		5.3836e-07	-100			5.3836e-07	-100									2.94063e-09	0.83147			9.75431e-10	0.122024
		5.3836e-07	-100			5.3836e-07	-100									2.94219e-09	0.881921			9.75949e-10	0.0180265
		5.3836e-07	-100			5.3836e-07	-100									2.94375e-09	0.92388			9.76467e-10	0.0850428
		5.3836e-07	-100			5.3836e-07	-100									2.94531e-09	0.95694			9.76985e-10	0.0626163
		5.3836e-07	-100			5.3836e-07	-100									2.94688e-09	0.980785			9.77504e-10	0.0342191
		5.3836e-07	-100			5.3836e-07	-100									2.94844e-09	0.995185			9.78022e-10	0.101282
		5.3836e-07	-100			5.3836e-07	-100									2.95e-09	1			9.7854e-10	0.00266534
		5.3836e-07	-100			5.3836e-07	-100									2.95156e-09	0.995185			9.79059e-10	0.10737
		5.3836e-07	-100			5.3836e-07	-100									2.95313e-09	0.980785			9.79577e-10	0.00660347
		5.3836e-07	-100			5.3836e-07	-100									2.95469e-09	0.95694			9.80095e-10	0.0786829
		5.38359e-07	-100			5.38359e-07	-100									2.95625e-09	0.92388			9.80614e-10	0.0354537
		5.38359e-07	-100			5.38359e-07	-100									2.95781e-09	0.881921			9.81132e-10	0.0361456
		5.38359e-07	-100			5.38359e-07	-100									2.95937e-09	0.83147			9.8165e-10	0.0633721
		5.38359e-07	-100			5.38359e-07	-100									2.96094e-09	0.77301			9.82168e-10	0.00611974
		5.38359e-07	-100			5.38359e-07	-100									2.9625e-09	0.707107			9.82687e-10	0.0699228
		5.38359e-07	-100			5.38359e-07	-100									2.96406e-09	0.634393			9.83205e-10	0.000970277
		5.38359e-07	-100			5.38359e-07	-100									2.96562e-09	0.55557			9.83723e-10	0.0529957
		5.38359e-07	-100			5.38359e-07	-100									2.96719e-09	0.471397			9.84242e-10	0.0138838
		5.38359e-07	-100			5.38359e-07	-100									2.96875e-09	0.382683			9.8476e-10	0.0264329
		5.38359e-07	-100			5.38359e-07	-100									2.97031e-09	0.290285			9.85278e-10	0.0285399
		5.38359e-07	-100			5.38359e-07	-100									2.97187e-09	0.19509			9.85796e-10	0.00645189
		5.38359e-07	-100			5.38359e-07	-100									2.97344e-09	0.0980171			9.86315e-10	0.0326394
		5.38359e-07	-100			5.38359e-07	-100									2.975e-09	1.07781e-14			9.86833e-10	3.30224e-06
		5.38359e-07	-100			5.38359e-07	-100									2.97656e-09	-0.0980171			9.87351e-10	0.0250842
		5.38358e-07	-100			5.38358e-07	-100									2.97812e-09	-0.19509			9.8787e-10	0.00343328
		5.38358e-07	-100			5.38358e-07	-100									2.97969e-09	-0.290285			9.88388e-10	0.0130075
		5.38358e-07	-100			5.38358e-07	-100									2.98125e-09	-0.382683			9.88906e-10	0.00862012
		5.38358e-07	-100			5.38358e-07	-100									2.98281e-09	-0.471397			9.89425e-10	0.00380915
		5.38358e-07	-100			5.38358e-07	-100									2.98438e-09	-0.55557			9.89943e-10	0.0100584
		5.38358e-07	-100			5.38358e-07	-100									2.98594e-09	-0.634393			9.90461e-10	0.000190014
		5.38358e-07	-100			5.38358e-07	-100									2.9875e-09	-0.707107			9.90979e-10	0.00755261
		5.38358e-07	-100			5.38358e-07	-100									2.98906e-09	-0.77301			9.91498e-10	0.000431475
		5.38358e-07	-100			5.38358e-07	-100									2.99063e-09	-0.83147			9.92016e-10	0.00381579
		5.38358e-07	-100			5.38358e-07	-100									2.99219e-09	-0.881921			9.92534e-10	0.00146854
		5.38358e-07	-100			5.38358e-07	-100									2.99375e-09	-0.92388			9.93053e-10	0.00114949
		5.38358e-07	-100			5.38358e-07	-100									2.99531e-09	-0.95694			9.93571e-10	0.0016662
		5.38358e-07	-100			5.38358e-07	-100									2.99688e-09	-0.980785			9.94089e-10	0.000113462
		5.38358e-07	-100			5.38357e-07	-100									2.99844e-09	-0.995185			9.94608e-10	0.00113063
		5.38357e-07	-100			5.38357e-07	-100									3e-09	-1			9.95126e-10	1.49412e-05
		5.38357e-07	-100			5.38357e-07	-100									3.00156e-09	-0.995185			9.95644e-10	0.000502362
		5.38357e-07	-100			5.38357e-07	-100									3.00312e-09	-0.980785			9.96162e-10	0.000101058
		5.38357e-07	-100			5.38357e-07	-100									3.00469e-09	-0.95694			9.96681e-10	0.000144175
		5.38357e-07	-100			5.38357e-07	-100									3.00625e-09	-0.92388			9.97199e-10	0.000131481
		5.38357e-07	-100			5.38357e-07	-100									3.00781e-09	-0.881921			9.97717e-10	2.33903e-05
		5.38357e-07	-100			5.38357e-07	-100									3.00937e-09	-0.83147			9.98236e-10	0.000139606
		5.38357e-07	-100			5.38357e-07	-100									3.01094e-09	-0.77301			9.98754e-10	9.48026e-08
		5.38357e-07	-100			5.38357e-07	-100									3.0125e-09	-0.707107			9.99272e-10	0.000107461
		5.38357e-07	-100			5.38357e-07	-100									3.01406e-09	-0.634393			9.9979e-10	1.57537e-05
		5.38357e-07	-100			5.38357e-07	-100									3.01562e-09	-0.55557			1.00031e-09	3.04007e-05
		5.38357e-07	-100			5.38357e-07	-100									3.01719e-09	-0.471397			1.00083e-09	3.57181e-05
		5.38356e-07	-100			5.38356e-07	-100									3.01875e-09	-0.382683			1.00135e-09	9.67098e-06
		5.38356e-07	-100			5.38356e-07	-100									3.02031e-09	-0.290285			1.00186e-09	1.27968e-05
		5.38356e-07	-100			5.38356e-07	-100									3.02187e-09	-0.19509			1.00238e-09	5.06963e-05
		5.38356e-07	-100			5.38356e-07	-100									3.02344e-09	-0.0980171			1.0029e-09	4.97301e-05
		5.38356e-07	-100			5.38356e-07	-100									3.025e-09	-2.15587e-14			1.00342e-09	6.08084e-05
		5.38356e-07	-100			5.38356e-07	-100									3.02656e-09	0.0980171			1.00394e-09	0.000326966
		5.38356e-07	-100			5.38356e-07	-100									3.02813e-09	0.19509			1.00446e-09	4.74623e-06
		5.38356e-07	-100			5.38356e-07	-100									3.02969e-09	0.290285			1.00497e-09	0.000866678
		5.38356e-07	-100			5.38356e-07	-100									3.03125e-09	0.382683			1.00549e-09	0.000118313
		5.38356e-07	-100			5.38356e-07	-100									3.03281e-09	0.471397			1.00601e-09	0.00126121
		5.38356e-07	-100			5.38356e-07	-100									3.03438e-09	0.55557			1.00653e-09	0.000984255
		5.38356e-07	-100			5.38356e-07	-100									3.03594e-09	0.634393			1.00705e-09	0.00104908
		5.38356e-07	-100			5.38356e-07	-100									3.0375e-09	0.707107			1.00756e-09	0.00324693
		5.38356e-07	-100			5.38356e-07	-100									3.03906e-09	0.77301			1.00808e-09	0.000258732
		5.38355e-07	-100			5.38355e-07	-100									3.04063e-09	0.83147			1.0086e-09	0.00636631
		5.38355e-07	-100			5.38355e-07	-100									3.04219e-09	0.881921			1.00912e-09	0.00025973
		5.38355e-07	-100			5.38355e-07	-100									3.04375e-09	0.92388			1.00964e-09	0.00829802
		5.38355e-07	-100			5.38355e-07	-100									3.04531e-09	0.95694			1.01016e-09	0.00371877
		5.38355e-07	-100			5.38355e-07	-100									3.04688e-09	0.980785			1.01067e-09	0.00690203
[truncated: 590,784+ more rows]
